# Supplementary material for: Rearrangement processes and structural variations show evidence of selection in oesophageal adenocarcinomas
Source: Commun Biol. 2022 Apr 8;5:335. doi: 10.1038/s42003-022-03238-7 (PMC8993906; doi:10.1038/s42003-022-03238-7)
Supplement: Supplementary file 3 — Supplementary Data 1 [file 42003_2022_3238_MOESM3_ESM.xlsx]

## Sheet: Summary of SV signature burden 
Supplementary Data 1: Summary of SV signature burden and correlates
SampleId	SV.clusters	BND	DEL	DUP	INV	Total SV	RS9.prop	RS1.prop	RS7.prop	RS4.prop	RS2.prop	RS6a+12.prop	RS9.count	RS1.count	RS7.count	RS4.count	RS2.count	RS6a+12.count	fscna	ecDNA	bfb	BFB+ecDNA	ME.events	Complex.clusters
0c78eb71d	RS7+9	30	101	19	39	189	0.288847	0	0.386465	0.158548	0.0742488	0.0918909	55	0	73	30	14	17	0	1	0	0	29	23
d3012eb5c	RS7+9	14	63	15	58	151	0.365074	0	0.264128	0.0725254	0	0.298273	55	0	40	11	0	45	0	0	2	0	35	14
41db2179d	RS7+9	105	170	109	107	491	0.244344	0.166799	0.138472	0	0.361985	0.0883999	120	82	68	0	178	43	2	1	0	0	67	54
ec1086015	RS7+9	43	50	24	54	171	0.331271	0.0980291	0	0.171951	0.22091	0.177839	57	17	0	29	38	30	0	0	0	0	25	15
77977ef04	RS7+9	18	38	7	20	83	0.627967	0	0	0	0.372033	0	52	0	0	0	31	0	3	0	0	0	7	9
809f380be	RS7+9	11	69	60	15	155	0.395547	0.488911	0.115543	0	0	0	61	76	18	0	0	0	0	0	0	0	11	12
fd3c269ac	RS7+9	45	82	18	46	190	0.29566	0	0.113959	0.0625	0.415712	0.112169	56	0	22	12	79	21	0	0	0	0	157	31
582a58518	RS7+9	82	134	46	74	335	0.466148	0.0722093	0	0.14395	0.221218	0.0964748	157	24	0	48	74	32	0	0	0	0	250	43
76fc1cfd4	RS7+9	102	224	45	70	440	0	0	0.472188	0.211125	0.177694	0.138993	0	0	208	93	78	61	0	0	2	0	192	54
9dbb90a23	RS7+9	18	55	20	35	128	0.405569	0.0649283	0.132538	0	0.396965	0	52	8	17	0	51	0	0	0	1	0	6	14
d40d194d9	RS7+9	15	86	24	24	150	0.421309	0	0.38617	0	0.19252	0	63	0	58	0	29	0	0	0	0	0	4	22
23b4e52e3	RS7+9	3	23	3	9	38	0	0	0.628596	0	0.371404	0	0	0	24	0	14	0	0	0	0	0	15	4
a8abb113e	RS7+9	47	129	45	68	290	0.287699	0.0609533	0.254536	0.144701	0	0.252111	83	18	74	42	0	73	0	2	0	0	10	28
a46434e58	RS7+9	35	187	48	60	330	0.242764	0.0996785	0.362963	0.0793731	0.0655908	0.149631	80	33	120	26	22	49	0	1	1	0	55	33
da859c8e9	RS7+9	19	57	33	51	160	0.169235	0.129351	0.183348	0	0.266096	0.25197	27	21	29	0	43	40	0	1	0	0	15	19
1b2666062	RS7+9	106	442	58	220	826	0.843583	0	0	0.0749372	0	0.0814794	697	0	0	62	0	67	1	0	3	0	44	77
81ed35f07	RS7+9	21	53	21	43	137	0.334408	0	0.0818685	0	0.297876	0.285847	46	0	11	0	41	39	1	0	0	0	26	13
fb1c71971	RS7+9	23	67	11	27	128	0.441804	0	0.163677	0	0.394519	0	57	0	21	0	50	0	2	0	0	0	18	22
dbdc97310	RS7+9	25	92	28	41	187	0.0898628	0.121284	0.536383	0	0.25247	0	17	23	100	0	47	0	0	0	1	0	5	27
674447974	RS7+9	37	56	7	25	125	0.328098	0	0.109745	0.0741313	0.488026	0	41	0	14	9	61	0	1	0	0	0	42	18
abe0a2a74	RS7+9	8	22	11	18	59	0.134515	0.127842	0.325134	0	0.412508	0	8	8	19	0	24	0	0	0	0	0	16	10
42a2b2ad8	RS7+9	15	59	44	18	137	0.357689	0.371335	0.0796194	0	0.191356	0	49	51	11	0	26	0	0	0	1	0	17	10
ffe2e6c27	RS7+9	18	152	8	34	212	1	0	0	0	0	0	212	0	0	0	0	0	0	1	1	0	25	20
4f7206365	RS7+9	18	66	20	57	161	0.279013	0	0.342583	0	0.14919	0.229214	45	0	55	0	24	37	1	0	3	0	27	23
fea8e6717	RS7+9	110	98	27	44	279	0.432911	0	0.0827091	0.354576	0.129805	0	121	0	23	99	36	0	0	0	1	0	218	33
0f48df246	RS7+9	17	44	26	18	106	0.240852	0.131977	0.224726	0.0633979	0.339048	0	25	14	24	7	36	0	0	0	0	0	20	14
6da40d823	RS7+9	76	123	44	70	314	0.300274	0.0702338	0.193639	0.19693	0.0895055	0.149418	94	22	61	62	28	47	0	0	3	0	151	28
04616fe60	RS7+9	30	93	23	26	172	0.344141	0	0.329046	0	0.257159	0.0696544	59	0	57	0	44	12	0	0	0	0	81	24
d06edce9b	RS7+9	50	146	59	39	294	0.212486	0.155212	0.362065	0.0908801	0.179357	0	62	46	106	27	53	0	5	1	0	0	101	24
736816540	RS7+9	210	154	20	56	439	0.402906	0	0	0.318736	0.278358	0	177	0	0	140	122	0	3	0	0	0	679	49
2638c364b	RS7+9	52	278	81	47	458	0.546298	0	0.37725	0	0.076452	0	250	0	173	0	35	0	0	0	0	0	25	42
62731af34	RS7+9	29	55	31	48	163	0.23492	0.167109	0.087186	0.0859575	0.292688	0.13214	38	27	14	14	48	22	1	0	0	0	18	21
d1d692f97	RS7+9	40	104	15	44	203	0.282012	0	0.358074	0.124653	0.173254	0.0620069	57	0	73	25	35	13	1	0	1	0	119	25
99febb5cb	RS7+9	59	170	39	80	348	0.364938	0	0.106528	0.0608998	0.222897	0.244737	127	0	37	21	78	85	0	1	1	0	6	23
a968458c4	RS7+9	44	98	43	60	245	0.187157	0.0703281	0.205199	0.129725	0.235431	0.172159	46	17	50	32	58	42	0	0	1	0	97	21
5108af817	RS7+9	62	135	42	57	295	0.166587	0	0.396071	0.169523	0.138408	0.129411	49	0	117	50	41	38	1	1	0	0	31	33
adef0e9ec	RS7+9	28	90	29	37	183	0.412669	0.093396	0.366674	0.127261	0	0	76	17	67	23	0	0	0	0	0	0	38	24
2a7d03d9b	RS7+9	16	82	27	20	144	0.393849	0.0832825	0.326516	0	0.196353	0	57	12	47	0	28	0	0	0	0	0	14	18
9c1aa33d8	RS7+9	10	29	3	21	63	0.312713	0	0.28306	0	0.404227	0	20	0	18	0	25	0	0	0	1	0	24	11
e8c62d34a	RS7+9	66	96	64	87	313	0.193527	0.170106	0.18924	0.13748	0.146436	0.163212	61	53	59	43	46	51	1	0	0	0	42	31
33213ed76	RS7+9	18	41	14	11	85	0.221122	0	0.223391	0	0.555487	0	19	0	19	0	47	0	0	0	0	0	12	14
b5ac3e448	RS7+9	77	102	29	78	287	0.29731	0	0.138239	0.198402	0.0907839	0.275266	85	0	40	57	26	79	0	1	0	0	3	25
2368c29b6	RS7+9	49	186	30	57	322	0.281214	0	0.392275	0.0813418	0.179079	0.0660898	91	0	126	26	58	21	1	1	0	0	20	32
29c92c826	RS7+9	28	45	23	24	120	0.0677674	0.207062	0.274964	0.192181	0.258026	0	8	25	33	23	31	0	1	1	1	0	88	13
9bede39d7	RS7+9	17	61	26	30	134	0	0.134649	0.449896	0	0.415455	0	0	18	60	0	56	0	0	0	1	0	21	21
e2aeac309	RS7+9	36	83	39	54	212	0.310551	0	0.161422	0	0.528026	0	66	0	34	0	112	0	4	0	1	0	35	30
b0d1263ea	RS7+9	35	92	31	42	200	0.372385	0	0.188134	0	0.363894	0.0755878	74	0	38	0	73	15	1	0	0	0	118	25
eb2129a38	RS7+9	15	103	42	37	197	0.348775	0.158339	0.270532	0	0	0.222354	69	31	53	0	0	44	0	0	1	0	53	17
f3ff3bc6b	RS7+9	45	206	122	53	426	0.488195	0.127568	0.185638	0	0.118811	0.0797883	208	54	79	0	51	34	0	0	0	0	149	42
3fff03c9f	RS7+9	27	95	57	50	230	0.090122	0.225753	0.343863	0	0.16044	0.179821	21	52	79	0	37	41	0	0	0	0	12	25
2ebb7adee	RS7+9	22	65	28	25	140	0.199139	0.181596	0.26341	0	0.355854	0	28	25	37	0	50	0	0	0	0	0	32	22
1eb70f19a	RS7+9	57	85	60	52	254	0.254831	0.193142	0	0.173773	0.248368	0.129886	65	49	0	44	63	33	5	1	2	0	102	25
f44e0972c	RS7+9	64	181	36	69	350	0.183102	0	0.407569	0.144803	0.166032	0.0984949	64	0	143	51	58	34	1	0	0	0	57	36
9a498e8b1	RS7+9	27	52	10	20	109	0.275116	0	0.146978	0	0.497216	0.08069	30	0	16	0	54	9	1	1	0	0	103	13
ec3960b75	RS7+9	30	45	20	31	126	0.358873	0	0.167005	0.28655	0	0.187572	45	0	21	36	0	24	0	0	0	0	62	16
7d8254a43	RS7+9	16	55	7	22	100	0.390077	0	0.219354	0	0.288678	0.101891	39	0	22	0	29	10	0	0	0	0	53	13
d4c95d741	RS7+9	16	101	21	32	171	0.174525	0	0.518005	0	0.10394	0.20353	30	0	88	0	18	35	1	1	0	0	6	20
a624a0c1c	RS7+9	75	219	44	51	389	0.513453	0	0.31604	0.170508	0	0	200	0	123	66	0	0	1	0	0	0	219	33
c38c7f036	RS7+9	62	166	48	105	382	0.379909	0	0.0727142	0	0.358371	0.189006	145	0	28	0	137	72	0	0	1	0	85	47
0289a1f38	RS7+9	14	65	25	21	125	0.195099	0.22439	0.41295	0.10551	0.0620519	0	24	28	52	13	8	0	0	0	0	0	19	9
7c73cc544	RS7+9	79	145	50	59	333	0.184053	0	0.266593	0.16127	0.280047	0.108037	61	0	89	54	93	36	0	0	0	0	6	37
7a376ec15	RS7+9	22	33	13	17	84	0.291032	0.0642927	0.168881	0.333713	0	0.142082	25	5	14	28	0	12	1	0	0	0	12	8
335a0dc4a	RS7+9	88	181	46	76	390	0.292004	0.0980429	0.0850464	0.217789	0.11741	0.189707	114	38	33	85	46	74	0	1	2	0	117	31
03037cb67	RS7+9	51	92	67	49	260	0.129635	0.123246	0.334328	0.127282	0.193254	0.0922544	34	32	87	33	50	24	4	0	2	0	92	28
ab989ee52	RS7+9	110	193	82	85	470	0.151491	0.159805	0.201622	0.10837	0.378712	0	71	75	95	51	178	0	2	0	0	0	73	49
04f3767cc	RS7+9	13	41	16	21	91	0.17239	0.0659532	0.284249	0	0.477408	0	16	6	26	0	43	0	0	0	0	0	16	14
c68720506	RS7+9	30	109	35	66	240	0.274845	0	0.216117	0.0874787	0.146029	0.27553	66	0	52	21	35	66	0	0	1	0	22	20
6e6ffd2fa	RS7+9	220	297	74	97	689	0.390578	0	0.0648365	0.200982	0.271423	0.0721802	269	0	45	138	187	50	3	0	2	0	234	57
6e8fdfbc1	RS7+9	36	74	18	20	148	0.626433	0	0.0992118	0.185233	0.0891225	0	93	0	15	27	13	0	2	0	1	0	33	12
d20a89efc	RS7+9	5	16	1	4	26	0.328779	0	0.347748	0	0.323472	0	9	0	9	0	8	0	0	0	0	0	2	3
7873d357d	RS7+9	89	222	73	85	469	0.347388	0.0658197	0.111243	0.164827	0	0.310723	163	31	52	77	0	146	0	1	0	0	128	29
f3c6585c8	RS7+9	26	80	110	63	279	0.594836	0.325729	0	0	0	0.0794349	166	91	0	0	0	22	4	0	0	0	47	33
078773cc3	RS7+9	86	133	54	88	361	0.381364	0	0	0.141254	0.332902	0.14448	138	0	0	51	120	52	1	0	3	0	80	35
6904b15af	RS7+9	22	42	12	6	83	0.462705	0	0.0677162	0	0.469579	0	38	0	6	0	39	0	0	0	0	0	41	12
cdbcf2fc8	RS7+9	37	107	55	22	221	0.321961	0.197349	0.154089	0	0.3266	0	71	44	34	0	72	0	0	0	0	0	62	18
fff28d604	RS7+9	80	138	27	95	340	0.348151	0	0.12131	0.161156	0.131723	0.23766	118	0	41	55	45	81	2	1	0	2	144	31
57a0663fa	RS7+9	45	235	113	90	483	0.148531	0.219566	0.547436	0.0844674	0	0	72	106	264	41	0	0	3	1	2	0	60	50
e1b2d7684	RS7+9	129	197	36	57	420	0.378602	0	0	0.291149	0.211243	0.119007	159	0	0	122	89	50	0	0	0	0	145	40
5653075df	RS7+9	39	95	26	19	178	0.229756	0.0631393	0.219339	0	0.395718	0.0920481	41	11	39	0	71	16	1	0	0	0	19	19
4a1132bd3	RS7+9	50	164	40	62	316	0.208266	0.0869342	0.238208	0.103057	0.230163	0.133372	66	27	75	33	73	42	3	1	1	0	24	31
69f1b2078	RS7+9	24	47	21	20	112	0	0.093773	0.447603	0.173755	0.284868	0	0	11	50	19	32	0	0	0	2	0	30	15
94649c5b2	RS7+9	24	101	18	36	179	0.29134	0	0.42539	0	0.28327	0	52	0	76	0	51	0	1	0	0	0	37	23
b8bfd2905	RS7+9	39	100	28	55	222	0.385962	0	0.171804	0.125633	0.0729764	0.243624	86	0	38	28	16	54	1	2	0	0	29	22
8f456a908	RS7+9	80	90	19	29	217	0.533911	0	0	0.267236	0.198854	0	116	0	0	58	43	0	0	0	0	0	50	22
6e3abcccf	RS7+9	11	96	10	18	135	0.291181	0.0692129	0.353752	0.0670443	0.137335	0.0814753	39	9	48	9	19	11	0	0	0	0	22	9
6e270bf02	RS7+9	16	82	16	21	135	0.421548	0.0947438	0.267871	0.0600936	0.155743	0	57	13	36	8	21	0	1	0	0	0	29	9
6be55759a	RS7+9	29	94	44	59	227	0.530773	0.171683	0	0	0.188721	0.108823	120	39	0	0	43	25	1	0	0	0	10	26
ffedffc3c	RS7+9	40	99	63	53	255	0.100571	0.183391	0.228346	0.0755832	0.200364	0.211745	26	47	58	19	51	54	3	1	0	0	43	34
2c6216458	RS7+9	67	184	70	40	361	0.186432	0.167734	0.348361	0	0.297472	0	67	61	126	0	107	0	0	0	0	0	90	46
88bbe83f6	RS7+9	30	107	52	43	232	0.416094	0.1812	0.116492	0	0.286214	0	97	42	27	0	66	0	0	0	0	0	39	21
d2f9a56f0	RS7+9	141	355	259	86	840	0.465478	0.188252	0.0930185	0.131218	0.122033	0	391	158	78	110	103	0	2	0	0	0	78	51
c60ea332a	RS7+9	19	61	11	39	130	0.630992	0	0.110537	0	0.25847	0	82	0	14	0	34	0	0	1	0	0	9	19
9aa3acd19	RS7+9	33	53	21	17	125	0	0.173598	0.279561	0.185702	0.361138	0	0	22	35	23	45	0	0	0	0	0	40	20
a7e6decaf	RS7+9	35	81	45	45	206	0.285493	0.143835	0.151052	0.138174	0.117851	0.163595	59	30	31	28	24	34	1	0	0	0	24	15
d297f88c6	RS7+9	75	123	13	18	229	0.342802	0	0.385999	0.271199	0	0	79	0	88	62	0	0	0	0	0	0	47	20
e308def3a	RS7+9	81	149	38	71	339	0.294339	0	0.0962595	0	0.466696	0.142706	100	0	33	0	158	48	0	1	2	0	94	42
f0b27a5c1	RS7+9	26	75	30	23	153	0	0.0997238	0.431532	0	0.468745	0	0	15	66	0	72	0	0	0	0	0	12	21
ec1b7dd05	RS7+9	44	120	46	41	251	0.664524	0.0801787	0	0	0.255298	0	167	20	0	0	64	0	0	1	0	0	3	17
b9c930ab6	RS7+9	75	98	59	28	260	0.391214	0.0769737	0.0736346	0.15272	0.305458	0	102	20	19	40	79	0	0	0	0	0	1576	24
97a8da910	RS7+9	22	38	11	31	102	0.395522	0.0849106	0	0	0.428447	0.0911209	40	9	0	0	44	9	0	0	0	0	0	14
6dbb23b5b	RS7+9	6	19	8	7	40	0.399725	0	0.277852	0	0.322422	0	16	0	11	0	13	0	0	0	0	0	2326	5
0a60808f0	RS7+9	46	148	48	35	277	0.41743	0.106182	0.31811	0	0.158278	0	116	29	88	0	44	0	0	1	0	0	869	25
7f7a57bd9	RS7+9	134	342	116	134	726	0.437122	0.138319	0.144132	0.108621	0.171807	0	317	100	105	79	125	0	0	1	2	0	0	82
637545992	RS7+9	39	151	55	76	321	0.255219	0.0728916	0.336913	0	0.267182	0.0677943	82	23	108	0	86	22	4	1	1	0	0	43
f766c67a2	RS7+9	5	41	6	12	63	0.578223	0	0.160611	0	0.116633	0.144533	37	0	10	0	7	9	0	0	0	0	0	7
70224ed44	RS7+9	166	157	83	80	486	0.341975	0.136873	0	0.302266	0.218885	0	166	67	0	147	106	0	1	2	1	0	10562	53
bb045204c	RS2	90	68	22	83	262	0.18115	0	0.0964976	0.229655	0.411194	0.0815038	48	0	25	60	108	21	2	0	3	0	42	47
b9ea87e34	RS2	185	143	51	41	420	0	0.0703911	0.15072	0.209498	0.569391	0	0	30	63	88	239	0	0	0	0	0	168	35
83e5f80b1	RS2	67	33	24	46	171	0.146345	0	0	0.215499	0.474307	0.163848	25	0	0	37	81	28	1	1	2	0	49	13
5efa2bbba	RS2	70	104	57	116	348	0.229743	0.0860933	0	0.0909441	0.364625	0.228596	80	30	0	32	127	79	1	0	3	0	119	46
ebf7ea541	RS2	76	92	36	44	249	0	0	0.273901	0.27623	0.338871	0.110997	0	0	68	69	84	28	0	0	0	0	39	16
712aa4687	RS2	38	69	25	57	189	0.0684029	0.0659842	0.146353	0.165969	0.263948	0.289343	13	12	28	31	50	55	4	0	0	0	47	22
6b5067457	RS2	119	186	29	47	382	0.211534	0	0.276926	0.164467	0.347073	0	81	0	106	63	132	0	0	0	0	0	196	41
acf69aa66	RS2	249	154	68	146	617	0.0627098	0	0	0.269338	0.444214	0.223738	39	0	0	166	274	138	6	1	0	0	534	66
bd8b41d77	RS2	109	98	29	70	306	0.164134	0	0.176882	0.300536	0.358447	0	50	0	54	92	110	0	3	0	1	0	135	43
d36f85415	RS2	55	97	76	80	308	0	0.161705	0.164475	0	0.514458	0.159362	0	50	51	0	158	49	1	0	1	0	34	29
c3665bc6f	RS2	90	78	30	47	245	0.0891282	0	0	0.108129	0.733874	0.0688687	22	0	0	26	180	17	0	0	1	0	179	39
1aa5c1b7d	RS2	66	107	22	75	269	0.223264	0	0.131306	0.141481	0.35894	0.145009	60	0	35	38	97	39	5	0	2	0	28	26
92e63aeec	RS2	16	32	3	3	54	0	0	0.381291	0	0.618709	0	0	0	21	0	33	0	1	0	0	0	21	9
660c9e00a	RS2	18	33	11	21	82	0	0.112424	0.186509	0	0.701068	0	0	9	15	0	58	0	0	0	0	0	16	12
69445a60b	RS2	62	75	38	66	241	0.0657278	0	0.121651	0.147822	0.419861	0.244939	16	0	29	36	101	59	6	0	2	0	53	17
6045efd15	RS2	25	33	24	24	105	0.201712	0.0975374	0	0	0.632985	0.067766	21	10	0	0	67	7	0	0	0	0	24	12
89cc2856c	RS2	47	53	9	25	135	0.16955	0	0.0619195	0.303877	0.317651	0.147003	23	0	8	41	43	20	0	1	0	0	64	17
493bf7322	RS2	156	98	67	84	405	0.182608	0.145795	0	0.335801	0.335795	0	74	59	0	136	136	0	1	1	1	0	298	49
98011f8fb	RS2	177	117	23	37	354	0.0747104	0	0.0816703	0.326479	0.517141	0	26	0	29	116	183	0	0	0	0	0	352	43
c7bfd214f	RS2	142	112	34	51	340	0.26731	0	0	0.352781	0.37991	0	91	0	0	120	129	0	1	0	0	0	234	36
c72589bc8	RS2	44	54	20	21	139	0	0.0648756	0.128656	0	0.806469	0	0	9	18	0	112	0	1	0	0	0	6	13
717c0ec0d	RS2	36	46	16	21	118	0.0707484	0.0675917	0.210348	0.246028	0.267857	0.137427	8	8	25	29	32	16	0	1	0	0	33	15
445fe324c	RS2	116	121	30	19	286	0	0	0.313897	0.296437	0.389666	0	0	0	90	85	111	0	0	0	0	0	208	17
0963f143c	RS2	55	96	40	56	246	0.195835	0.107093	0.144243	0.199133	0.279929	0.0737671	48	26	36	49	69	18	0	0	1	0	56	28
30e5afb25	RS2	73	74	23	53	223	0	0	0.192022	0.260351	0.298877	0.24875	0	0	43	58	67	55	1	1	0	0	112	25
86068b946	RS2	44	54	31	53	183	0.170856	0	0	0.0853123	0.42725	0.316582	31	0	0	16	78	58	0	1	0	0	116	15
604eb83f1	RS2	70	128	63	70	331	0	0.121131	0.250122	0.15091	0.222813	0.255024	0	40	83	50	74	84	0	1	0	0	75	39
e3271ccee	RS2	87	113	32	53	285	0.191406	0	0.0948499	0.14943	0.440254	0.12406	55	0	27	43	125	35	1	0	0	0	108	22
26f2fa25e	RS2	140	131	29	93	392	0.204727	0	0.0747655	0.244384	0.335111	0.141012	80	0	29	96	132	55	10	3	2	0	367	45
c92b6c3dc	RS2	47	35	15	5	103	0	0	0.122857	0.21521	0.661933	0	0	0	13	22	68	0	0	0	0	0	51	17
298220242	RS2	99	61	18	52	229	0.153511	0	0	0.275879	0.57061	0	35	0	0	63	131	0	1	0	0	0	174	28
39402fc51	RS2	135	72	33	67	307	0	0	0	0.289575	0.614575	0.09585	0	0	0	89	189	29	1	0	1	0	398	41
5b04c05bf	RS2	61	76	47	87	272	0	0	0.102957	0.16143	0.330603	0.405011	0	0	28	44	90	110	2	0	0	0	27	19
dad677864	RS2	50	33	18	34	134	0.127308	0.0744985	0.151603	0.332127	0.314463	0	17	10	20	45	42	0	1	0	0	0	123	20
250e75e0c	RS2	66	90	32	45	233	0.2283	0	0.184416	0.138757	0.448528	0	53	0	43	32	105	0	4	0	0	0	63	23
a672f9244	RS2	50	107	53	64	274	0	0.114471	0.290149	0.121351	0.294661	0.179368	0	31	80	33	81	49	0	0	1	0	54	30
8e7b04ed4	RS2	121	59	32	89	301	0	0	0	0.245324	0.525961	0.228716	0	0	0	74	158	69	5	0	0	0	248	39
11524e868	RS2	18	22	7	25	73	0	0	0.145984	0	0.790106	0.0639098	0	0	11	0	57	5	1	1	0	0	24	13
92cefde85	RS2	67	151	31	91	340	0.0769068	0	0.31759	0.143641	0.326451	0.135411	26	0	108	49	111	46	1	1	0	0	40	44
a504c27a1	RS2	123	94	34	75	326	0.113687	0	0	0.26128	0.496097	0.128936	37	0	0	85	162	42	2	1	1	0	116	38
f8b3f47b0	RS2	49	61	18	44	171	0.106195	0	0.117675	0	0.77613	0	18	0	20	0	133	0	1	0	2	0	67	26
26d51bb9b	RS2	40	56	39	71	206	0	0	0	0	0.664226	0.335774	0	0	0	0	137	69	0	0	1	0	30	23
8debf2cb5	RS2	35	111	33	67	247	0.186703	0	0.181366	0	0.380993	0.250938	46	0	45	0	94	62	7	1	2	0	30	31
eb01c179c	RS2	2	0	0	0	2	0	0	0	0	1	0	0	0	0	0	2	0	0	0	0	0	2	0
36b945ee0	RS2	98	92	32	56	278	0.171146	0	0	0.1263	0.600295	0.102258	48	0	0	35	167	28	0	1	0	0	110	36
ffec2a7d8	RS2	58	94	36	87	275	0.157098	0	0	0.15424	0.341103	0.34756	43	0	0	42	94	96	3	1	1	0	63	20
02cc37502	RS2	41	57	31	32	160	0	0.182691	0.195259	0.0928218	0.529228	0	0	29	31	15	85	0	0	0	0	0	13	27
80f413de9	RS2	58	85	45	81	269	0.113138	0.0672266	0	0.1585	0.2934	0.367735	30	18	0	43	79	99	0	0	1	0	84	20
71311839d	RS2	94	79	24	65	262	0.0705972	0.0617846	0.150855	0.33078	0.26726	0.118724	18	16	40	87	70	31	1	0	1	0	195	31
8c2c7b950	RS2	36	48	15	17	116	0.160403	0.0674348	0.225295	0.234652	0.312215	0	19	8	26	27	36	0	0	0	0	0	50	15
5b557890e	RS2	101	123	49	66	340	0.0761218	0	0.12068	0.120079	0.489649	0.19347	26	0	41	41	166	66	2	0	0	0	149	38
f9d19a40c	RS2	71	80	21	39	212	0.136613	0	0.10216	0	0.761227	0	29	0	22	0	161	0	1	1	0	0	114	22
a5cf51ceb	RS2	156	186	91	110	543	0.130605	0.0874574	0	0.155377	0.402498	0.224063	71	47	0	84	219	122	2	2	0	0	419	57
b87e55cef	RS2	72	69	32	43	216	0.24979	0.0725754	0.120815	0.270742	0.286078	0	54	16	26	58	62	0	1	0	2	0	168	27
89b5c9629	RS2	208	129	78	140	554	0.0832268	0.0649215	0	0.268887	0.341236	0.241729	46	36	0	149	189	134	0	1	1	0	392	63
e28ac921f	RS2	68	108	73	111	360	0.152927	0.0672668	0	0.0634938	0.423765	0.292547	55	24	0	23	153	105	3	2	2	0	32	26
ca5d2c191	RS2	55	89	29	61	235	0.101929	0	0.195847	0.191116	0.286171	0.224937	24	0	46	45	67	53	3	1	0	0	50	27
96abdb3df	RS2	125	137	59	94	416	0.100065	0	0.131628	0.234274	0.296257	0.237777	42	0	55	97	123	99	7	2	0	0	150	27
6bb03952b	RS2	117	91	66	99	374	0	0	0	0.242772	0.341898	0.41533	0	0	0	91	128	155	5	0	1	1	199	29
60a8253f1	RS2	23	27	10	21	81	0.0869521	0	0.073614	0	0.839434	0	7	0	6	0	68	0	0	1	0	0	11	11
d9b28bce2	RS2	103	103	39	61	305	0	0	0.0924071	0.236864	0.403473	0.267256	0	0	28	72	123	82	1	2	1	0	114	27
e068bb52d	RS2	89	74	27	60	249	0.293906	0	0	0.252141	0.453952	0	73	0	0	63	113	0	0	0	2	0	95	26
70d958f9e	RS2	118	71	20	37	246	0.225235	0	0	0.377583	0.32976	0.0674216	55	0	0	93	81	17	1	1	0	0	324	34
e47a532bb	RS2	17	37	15	43	112	0	0	0.222965	0	0.575223	0.201812	0	0	25	0	64	23	0	0	2	0	4	14
8e4d0a4d3	RS2	133	147	109	90	480	0	0.176583	0.138396	0.0931358	0.497981	0.093905	0	85	66	45	239	45	2	1	1	0	82	48
8ec9d907c	RS2	64	106	25	49	244	0	0	0.107298	0.148471	0.545109	0.199122	0	0	26	36	133	49	3	0	0	0	87	26
e3120ebea	RS2	13	25	11	26	75	0	0	0	0	0.653536	0.346464	0	0	0	0	49	26	0	0	0	0	2	4
929bd4be9	RS2	24	54	14	39	131	0.137346	0	0.25905	0	0.495407	0.108197	18	0	34	0	65	14	0	0	2	0	23	18
0a85375cb	RS2	145	111	53	54	363	0	0.114045	0.162563	0.356962	0.287645	0.0787853	0	41	59	130	104	29	1	0	0	0	203	20
62d006ea1	RS2	62	96	38	102	298	0.103643	0	0.0816502	0.183215	0.26796	0.363532	31	0	24	55	80	108	17	2	0	0	6	25
ebb906810	RS2	177	100	33	111	420	0.112179	0	0	0.30666	0.41891	0.162251	47	0	0	129	176	68	4	1	3	1	413	39
729ae39c6	RS2	46	53	20	35	155	0.194888	0.107888	0.12931	0.206428	0.361486	0	30	17	20	32	56	0	0	1	0	0	61	22
5b45e0020	RS2	161	126	90	111	488	0	0.0737021	0	0.247625	0.316267	0.362406	0	36	0	121	154	177	3	2	1	0	206	46
bc79d401d	RS2	49	57	29	63	198	0.146716	0	0.0889868	0.198315	0.380563	0.185419	29	0	18	39	75	37	1	1	2	0	34	21
3b5faf7fa	RS2	240	116	83	149	589	0.147389	0	0	0.316214	0.348284	0.188113	87	0	0	186	205	111	12	2	2	0	207	68
da39706c9	RS2	96	42	40	47	224	0.0979099	0.169977	0	0.268156	0.463957	0	22	38	0	60	104	0	0	0	1	0	4	19
57b7a98ac	RS2	63	57	15	48	183	0.103566	0	0.0717786	0.263623	0.282656	0.278376	19	0	13	48	52	51	6	1	1	0	30	19
a575fa3a0	RS2	93	104	41	62	300	0	0	0.217892	0.287847	0.251801	0.24246	0	0	65	86	76	73	6	5	0	0	59	28
75ce1bd6d	RS2	133	111	20	80	343	0.168024	0	0	0.248503	0.489097	0.0943758	58	0	0	85	168	32	3	1	1	0	140	24
d79836f11	RS2	89	50	27	37	203	0.328469	0	0	0.167196	0.504335	0	67	0	0	34	102	0	0	0	0	0	197	33
dc28fc658	RS2	39	54	21	31	146	0	0.0675478	0.224711	0.101113	0.606628	0	0	10	33	15	88	0	0	0	0	0	76	16
a291ec924	RS2	79	87	53	79	298	0	0.0743365	0.112056	0.189878	0.41034	0.213389	0	22	33	57	122	64	0	1	0	0	143	30
f46615999	RS2	85	163	40	77	365	0.238325	0	0.134675	0.114294	0.361534	0.151172	87	0	49	42	132	55	4	0	1	0	91	37
490ae7348	RS2	127	144	67	97	435	0	0	0.0931822	0.217718	0.348041	0.341059	0	0	41	95	151	148	2	2	1	0	53	27
b8b2821ff	RS2	54	39	25	53	171	0	0	0	0.151912	0.59237	0.255717	0	0	0	26	101	44	1	1	1	0	78	10
e4b80679f	RS2	20	62	25	48	155	0	0.0870248	0.251982	0	0.399686	0.261307	0	13	39	0	62	41	1	0	1	0	14	20
cd056b00c	RS2	133	110	33	81	358	0	0	0	0.172473	0.749469	0.078058	0	0	0	62	268	28	0	0	0	0	23	38
0de0307fe	RS2	25	65	42	34	166	0.147756	0.163309	0.125017	0	0.38744	0.176477	25	27	21	0	64	29	2	3	0	0	24	18
d9ae1705c	RS2	125	91	21	82	318	0.229888	0	0	0.101307	0.668805	0	73	0	0	32	213	0	0	0	0	0	331	43
8812182da	RS2	73	101	43	102	319	0	0	0.153195	0.114613	0.329496	0.402695	0	0	49	37	105	128	6	2	0	0	12	28
7ae50f527	RS2	115	75	39	70	298	0.235659	0	0	0.313931	0.3123	0.13811	70	0	0	94	93	41	0	0	1	0	102	35
932e83995	RS2	4	2	0	0	6	0	0	0	0	1	0	0	0	0	0	6	0	0	0	0	0	2	0
6ba738d1b	RS2	81	115	41	119	356	0.196888	0	0.105185	0.144982	0.27224	0.280706	70	0	37	52	97	100	3	1	1	0	124	39
c663059a3	RS2	34	53	35	30	153	0	0.142028	0	0.0760333	0.699325	0.0826138	0	22	0	12	106	13	0	0	1	0	17	18
21c3e02f4	RS2	23	50	24	33	130	0	0.0847839	0	0	0.677754	0.237462	0	11	0	0	88	31	0	0	1	0	28	11
f837f5031	RS2	69	96	54	93	313	0	0.0689228	0.172659	0.152831	0.332892	0.272696	0	22	54	48	104	85	3	4	1	0	78	32
934fe8480	RS2	292	209	82	101	684	0.153337	0	0.133385	0.35471	0.260422	0.0981457	105	0	91	243	178	67	0	0	0	0	230	57
4e8a9e9de	RS2	111	87	41	85	324	0.114441	0.0625288	0.0707665	0.241345	0.360274	0.150644	37	20	23	78	117	49	4	0	3	0	120	31
02d3c7c00	RS2	5	20	1	7	33	0	0	0	0	1	0	0	0	0	0	33	0	0	0	0	0	4	3
16ecc4c79	RS2	142	120	34	56	352	0.231223	0	0	0.314374	0.383554	0.0708491	81	0	0	111	135	25	1	0	1	0	228	31
5a14b5248	RS2	113	165	51	141	469	0.176663	0	0.0935153	0.13042	0.330693	0.268709	83	0	44	61	155	126	0	2	8	0	92	42
60371515e	RS2	121	131	41	90	384	0.145814	0	0	0.163894	0.425081	0.265211	56	0	0	63	163	102	8	0	0	0	145	33
be676cca9	RS2	61	85	34	42	221	0.15911	0.0687644	0.126132	0.177421	0.294302	0.17427	35	15	28	39	65	39	2	0	0	0	50	25
310c15dac	RS2	70	84	20	49	223	0.190647	0	0.164136	0.181079	0.401217	0.0629213	43	0	37	40	89	14	0	0	1	0	171	35
5508a1953	RS2	88	78	27	82	275	0	0	0.107409	0.241565	0.46287	0.188157	0	0	30	66	127	52	2	0	1	0	69	30
ba008d842	RS2	245	160	43	94	542	0.260236	0	0	0.332888	0.325656	0.0812195	141	0	0	180	177	44	1	1	0	0	247	53
f0a60d6e4	RS2	35	64	43	70	212	0.122493	0.103441	0	0	0.500153	0.273912	26	22	0	0	106	58	4	0	3	0	7	27
953dec19d	RS2	61	72	9	24	167	0	0	0.202289	0.118947	0.678764	0	0	0	34	20	113	0	0	0	0	0	26	18
ca7711a37	RS2	52	75	52	66	245	0	0	0	0	0.499952	0.500048	0	0	0	0	122	123	2	1	0	0	63	26
071d0791a	RS2	5	7	0	0	12	0	0	0	0	1	0	0	0	0	0	12	0	0	0	0	0	5	0
5da22e009	RS2	189	97	62	90	438	0.0851519	0	0	0.317324	0.452119	0.145404	37	0	0	139	198	64	6	2	1	0	355	50
4b835a2c9	RS2	25	12	3	18	58	0	0	0	0	1	0	0	0	0	0	58	0	0	0	0	0	5	6
2089c7c80	RS2	8	3	2	2	15	0	0	0	0	1	0	0	0	0	0	15	0	0	0	0	0	9	0
29b372cac	RS2	44	47	44	31	166	0.171246	0.181512	0.0681065	0.069724	0.509411	0	28	30	11	12	85	0	0	0	0	0	44	17
c4577b943	RS2	106	105	46	77	334	0.168574	0	0	0.171862	0.451192	0.208372	56	0	0	57	151	70	5	0	2	0	142	37
47c4c85db	RS2	124	92	39	92	347	0	0	0.0755818	0.279737	0.434733	0.209948	0	0	26	97	151	73	2	0	1	0	157	40
66af59b0d	RS2	6	4	3	0	13	0	0	0	0	1	0	0	0	0	0	13	0	0	0	0	0	5	0
0055e71c7	RS2	44	71	40	68	223	0.161836	0.138169	0	0	0.458676	0.241318	36	31	0	0	102	54	1	0	0	0	27	29
0c596e131	RS2	44	79	28	34	185	0	0	0.357464	0.177723	0.302338	0.162475	0	0	66	33	56	30	0	1	0	0	1546	21
f9b321ca7	RS6a+12	245	161	64	163	634	0	0	0.0941697	0.458226	0.0673671	0.380237	0	0	60	290	43	241	8	4	0	0	323	45
89bab9e7f	RS6a+12	38	69	27	44	178	0.0747639	0.0628337	0.185882	0.189955	0.17245	0.314114	13	11	33	34	31	56	1	2	0	0	63	11
efab5fcee	RS6a+12	12	75	29	49	165	0	0	0.314389	0	0.258598	0.427012	0	0	52	0	43	70	0	0	0	0	111	17
3f033a231	RS6a+12	47	21	10	39	117	0	0	0	0.41213	0	0.58787	0	0	0	48	0	69	1	0	0	0	1	2
815b14fc8	RS6a+12	94	185	112	144	534	0	0.119695	0.260743	0.208105	0.0819456	0.329511	0	64	139	111	44	176	1	0	1	0	126	47
b36a54f39	RS6a+12	56	169	117	192	534	0	0.0762639	0.156147	0.0978159	0	0.669773	0	41	83	52	0	358	0	0	0	0	20	20
fb7630da0	RS6a+12	66	81	52	107	305	0	0	0.109092	0.164147	0.190829	0.535932	0	0	33	50	58	164	3	3	0	0	4	24
5dc4cf7cf	RS6a+12	16	56	33	58	162	0.149835	0.0949898	0.143439	0	0.194852	0.416884	24	15	23	0	32	68	1	0	2	0	20	18
eceb44da1	RS6a+12	27	152	72	125	375	0.0728156	0	0.192495	0	0	0.734689	27	0	72	0	0	276	0	1	0	0	53	17
ce9a52664	RS6a+12	137	52	35	94	318	0	0	0	0.456909	0.14652	0.396571	0	0	0	145	47	126	0	1	0	0	7	11
e371d3d80	RS6a+12	39	70	35	78	222	0.338796	0	0	0.130477	0.127019	0.403708	75	0	0	29	28	90	3	1	1	0	58	22
fa37be852	RS6a+12	21	77	29	62	189	0.160641	0	0.0933692	0	0.221387	0.524603	30	0	18	0	42	99	0	1	0	0	25	15
fbfc6db2b	RS6a+12	102	149	50	86	388	0	0	0.272897	0.20103	0.190887	0.335186	0	0	106	78	74	130	1	1	0	0	173	29
7bc2eb9cb	RS6a+12	12	54	34	29	129	0.0914238	0.131482	0.199671	0	0.154965	0.422458	12	17	26	0	20	54	0	0	0	0	13	10
7848bd725	RS6a+12	419	284	218	218	1139	0.0957051	0.151162	0.116904	0.365158	0.0894208	0.18165	109	172	133	416	102	207	8	2	1	0	712	60
e84d029db	RS6a+12	20	73	20	49	162	0	0	0.304715	0	0.253129	0.442156	0	0	49	0	41	72	0	1	0	0	0	13
3f09772b9	RS6a+12	70	78	35	76	259	0.166844	0	0	0.219176	0.153532	0.460447	43	0	0	57	40	119	2	0	1	0	232	21
e26373e30	RS6a+12	160	145	74	136	514	0.0666318	0.0650282	0.147623	0.382596	0	0.338121	34	33	76	197	0	174	1	1	1	0	296	21
18ca78d45	RS6a+12	49	78	38	80	244	0	0	0.23449	0.12412	0.299778	0.341611	0	0	57	30	73	84	3	0	1	0	42	21
625721c0e	RS6a+12	40	123	52	110	324	0.15114	0	0.231179	0.0765185	0.102721	0.438442	49	0	75	25	33	142	5	0	3	0	22	29
730015334	RS6a+12	133	70	45	119	367	0	0	0	0.50939	0	0.49061	0	0	0	187	0	180	2	2	0	0	118	22
e7af9a8f5	RS6a+12	64	170	104	164	502	0	0.0668551	0.121704	0.125723	0	0.685717	0	34	61	63	0	344	0	1	0	0	18	21
141c4e0d1	RS6a+12	160	254	74	124	612	0	0	0.365282	0.281678	0.067911	0.285128	0	0	224	172	42	174	0	0	0	0	44	50
94c34e247	RS6a+12	66	79	81	70	296	0.199587	0.155243	0	0.138173	0.137071	0.369926	59	46	0	41	41	109	0	1	0	0	108	14
823eddf54	RS6a+12	136	225	102	203	665	0.12338	0	0.127805	0.17449	0.102224	0.472101	82	0	85	116	68	314	4	1	1	0	182	54
2e84eea0e	RS6a+12	84	189	82	154	509	0.0977688	0.109068	0.226915	0.14289	0	0.423358	50	56	115	73	0	215	0	1	2	0	35	34
6729b3146	RS6a+12	70	100	67	144	382	0.0778965	0.0853327	0.100076	0.189228	0	0.547467	30	33	38	72	0	209	3	2	4	0	4	22
70145187b	RS6a+12	88	77	51	102	318	0.121015	0	0	0.307618	0.0992761	0.472091	38	0	0	98	32	150	6	3	0	0	45	19
5e49d3e75	RS6a+12	44	57	30	45	176	0.136728	0.0604925	0.137755	0.221339	0.124849	0.318836	24	11	24	39	22	56	0	1	2	0	114	18
f0e5bb894	RS6a+12	16	75	15	43	149	0.0783889	0	0.408888	0.0729591	0.0819253	0.357839	12	0	61	11	12	53	0	1	0	0	14	15
a6d223164	RS6a+12	89	129	57	73	348	0.144192	0.0673328	0.160232	0.271848	0	0.356395	50	23	56	95	0	124	1	0	0	0	145	29
7e5fe5468	RS6a+12	148	137	88	145	519	0	0	0.121265	0.339289	0.146129	0.393317	0	0	63	176	76	204	2	0	2	0	114	49
a25ba6991	RS6a+12	39	68	37	75	220	0.123234	0	0	0.0800649	0.273379	0.523322	27	0	0	18	60	115	0	0	0	0	154	18
985acc6a7	RS6a+12	31	81	32	60	205	0.106777	0	0.219394	0	0.249751	0.424078	22	0	45	0	51	87	1	3	0	0	25	14
3ecd9b003	RS6a+12	88	56	48	139	331	0.0845329	0	0	0.322429	0.0735512	0.519487	28	0	0	107	24	172	4	1	4	0	80	22
cbb3fe135	RS6a+12	53	61	40	38	191	0.0846385	0.069926	0.178506	0.28475	0	0.382179	16	13	34	55	0	73	1	1	0	0	58	14
46289e477	RS6a+12	54	155	60	102	370	0	0	0.321129	0.092275	0.194824	0.391772	0	0	119	34	72	145	0	1	0	0	66	47
ad911862a	RS6a+12	46	150	60	122	378	0.189924	0	0.107316	0.0724266	0.0817054	0.548628	72	0	41	27	31	207	2	1	1	0	70	19
b31dbb31a	RS6a+12	105	106	96	113	420	0	0.168788	0.0918233	0.281873	0	0.457516	0	71	39	118	0	192	0	1	0	0	25	20
8eaf6e7cd	RS6a+12	45	118	43	75	281	0.0851342	0	0.246029	0.188931	0	0.479905	24	0	69	53	0	135	1	0	0	0	72	19
66b579b67	RS6a+12	101	169	75	139	483	0.161135	0	0.141195	0.201021	0.114634	0.382016	78	0	68	97	55	185	2	0	0	0	106	45
27daa3627	RS6a+12	88	124	30	90	332	0.17163	0	0.166776	0.237466	0.152878	0.27125	57	0	55	79	51	90	4	1	0	0	78	29
93db044aa	RS6a+12	55	84	37	52	227	0.0925695	0	0.15733	0.190567	0.168404	0.39113	21	0	36	43	38	89	4	0	0	0	47	16
957f3903f	RS6a+12	34	111	41	83	269	0	0	0.260805	0	0.291189	0.448006	0	0	70	0	78	121	1	0	1	0	14	35
bb12d9bb2	RS6a+12	135	149	43	77	404	0	0	0.327955	0.374167	0.0880467	0.209831	0	0	132	151	36	85	4	0	0	0	180	39
0df54561b	RS6a+12	58	169	46	52	325	0	0	0.447133	0.18987	0.0886933	0.274303	0	0	145	62	29	89	2	1	0	0	9	26
1a7f4e2b2	RS6a+12	38	67	24	45	174	0	0.103823	0.276571	0.329346	0	0.290259	0	18	48	57	0	51	3	0	1	0	27	12
875bfbff4	RS6a+12	30	131	50	73	284	0.0854451	0.0707729	0.366162	0.0758534	0.0719371	0.329829	24	20	104	22	20	94	2	0	1	0	14	31
290d0ca5c	RS6a+12	69	147	108	88	413	0.208235	0.205238	0.117778	0.104696	0.0990873	0.264966	86	85	49	43	41	109	0	0	1	0	52	35
91b806330	RS6a+12	83	87	46	96	312	0	0	0.124797	0.307275	0	0.567928	0	0	39	96	0	177	1	1	0	0	19	14
3ff03763c	RS6a+12	83	75	41	72	272	0	0	0.153628	0.397094	0	0.449278	0	0	42	108	0	122	5	1	0	0	24	15
27766c234	RS6a+12	32	52	31	53	168	0.213653	0	0	0.149527	0.223043	0.413777	36	0	0	25	37	70	0	1	0	0	18	13
0f4a8719d	RS6a+12	181	103	54	113	452	0	0	0.0853985	0.507777	0.115021	0.291803	0	0	39	229	52	132	2	0	0	0	287	33
e6c11c6fb	RS6a+12	220	127	65	166	578	0	0	0.0886008	0.386869	0.180116	0.344414	0	0	51	224	104	199	7	2	0	0	78	31
d2736f3a3	RS6a+12	88	94	74	89	345	0.0806042	0.182933	0.15915	0.314295	0	0.263017	28	63	55	108	0	91	5	0	4	1	62	26
7c965565b	RS6a+12	334	368	203	207	1112	0.111683	0.100682	0.215316	0.309958	0.0617713	0.20059	124	112	239	345	69	223	8	3	2	0	471	127
a7376de8b	RS6a+12	22	53	26	41	142	0.145177	0.0787925	0.226477	0.125737	0.0697012	0.354115	21	11	32	18	10	50	4	2	1	0	34	16
b1e3464f5	RS6a+12	170	112	72	122	476	0	0	0	0.311985	0.225765	0.46225	0	0	0	149	107	220	3	0	1	0	373	25
1653fc362	RS6a+12	37	70	59	89	255	0.0642296	0.126177	0.0791653	0.0813402	0.176528	0.47256	16	32	20	21	45	121	0	0	1	0	32	26
900fdae05	RS6a+12	185	139	58	191	573	0	0	0.0768517	0.304137	0.191906	0.427105	0	0	44	174	110	245	1	1	2	0	178	37
1395dc4ab	RS6a+12	29	50	24	45	148	0.228336	0.0641784	0.182076	0.179525	0.0904873	0.255397	34	9	27	27	13	38	2	0	1	0	43	17
fbcc66da7	RS6a+12	43	101	114	96	353	0.113821	0.26656	0	0.0626239	0.0887968	0.468199	40	94	0	22	31	166	0	1	0	0	52	18
2747cb2bd	RS6a+12	34	68	41	75	217	0.0649853	0.156546	0.101234	0.139675	0.14745	0.390109	14	34	22	30	32	85	18	0	0	1	5	21
be9687927	RS6a+12	219	213	66	209	707	0.162151	0	0.128603	0.321479	0.060037	0.32773	115	0	91	227	42	232	9	3	4	0	162	59
913ce613b	RS6a+12	186	104	65	125	480	0	0	0	0.417486	0	0.582514	0	0	0	200	0	280	0	1	0	0	177	5
3709a5a3c	RS6a+12	35	100	55	104	295	0.180683	0	0.0801596	0.0807326	0.0876808	0.570744	53	0	24	24	26	168	2	2	3	0	18	23
2bad03c19	RS6a+12	40	135	52	112	339	0.105777	0.0807559	0.23063	0.0960514	0.0628233	0.423963	36	27	78	33	21	144	0	0	4	0	51	35
39967f206	RS6a+12	42	95	41	92	269	0.153448	0	0.0920239	0	0.330671	0.423857	41	0	25	0	89	114	0	2	0	0	14	25
cb5a5cc03	RS6a+12	219	150	83	208	661	0	0	0	0.320747	0.175123	0.50413	0	0	0	212	116	333	7	3	1	0	122	33
040c323ac	RS6a+12	49	108	67	104	327	0.0655428	0.061035	0.149793	0.122288	0.136439	0.464902	21	20	49	40	45	152	7	0	0	0	33	32
ddbe3673f	RS6a+12	23	82	43	87	236	0.139348	0	0.108781	0	0.177477	0.574394	33	0	26	0	42	135	4	0	3	0	74	22
af2e66fc3	RS6a+12	93	128	81	98	400	0.103397	0.122595	0.137274	0.231256	0.143041	0.262437	41	49	55	93	57	105	2	2	0	0	71	30
ababdefc8	RS6a+12	124	118	86	89	417	0	0.110706	0.117105	0.372597	0	0.399592	0	46	49	155	0	167	0	1	1	0	25	23
a307c661f	RS6a+12	207	146	95	157	605	0.0704439	0	0.0710939	0.369285	0	0.489177	43	0	43	223	0	296	0	1	0	0	43	16
bd0b25935	RS4	456	170	41	102	768	0.211152	0	0.0758516	0.637689	0	0.0753073	162	0	58	490	0	58	2	0	1	0	528	47
5e8016e0d	RS4	170	114	53	63	399	0	0.072795	0.175372	0.412763	0.243226	0.0958437	0	29	70	165	97	38	2	0	1	0	174	26
64565a24a	RS4	97	72	36	85	289	0	0	0.148094	0.387854	0.267162	0.196889	0	0	43	112	77	57	0	0	2	0	148	27
b83276e27	RS4	487	107	51	62	707	0.108304	0	0	0.891696	0	0	77	0	0	630	0	0	2	0	0	0	703	43
48bba8066	RS4	244	100	120	97	561	0	0.273956	0.0684202	0.498982	0.158642	0	0	154	38	280	89	0	5	2	1	0	115	46
da18c31db	RS4	129	65	26	54	274	0.212074	0	0	0.481175	0.191026	0.115724	58	0	0	132	52	32	1	1	0	0	161	26
cb938cf52	RS4	102	73	37	51	264	0.19613	0.0821205	0.118258	0.451969	0.06421	0.0873133	52	22	31	119	17	23	4	3	1	0	165	22
392af0c06	RS4	386	57	35	86	564	0	0	0	0.621073	0.253289	0.125638	0	0	0	350	143	71	0	0	0	0	533	22
8cf58ec6a	RS4	241	111	23	76	450	0.122687	0	0	0.510626	0.366688	0	55	0	0	230	165	0	5	0	1	0	405	27
3132e2e81	RS4	495	153	33	51	732	0.235591	0	0	0.764409	0	0	172	0	0	560	0	0	0	0	0	0	891	25
e4eff69a9	RS4	389	110	399	46	944	0	0.426934	0	0.440404	0.132662	0	0	403	0	416	125	0	7	15	0	0	210	59
3d6f94f34	RS4	300	109	461	39	909	0	0.585338	0	0.414662	0	0	0	532	0	377	0	0	2	2	0	0	128	77
5a6c12d7e	RS4	349	148	63	124	683	0.0808952	0	0	0.49041	0.220738	0.207957	55	0	0	335	151	142	5	2	2	0	810	38
a29375231	RS4	180	96	38	81	395	0	0	0	0.441612	0.351527	0.206861	0	0	0	174	139	82	8	1	0	0	190	20
862394623	RS4	144	91	29	55	319	0.165772	0	0	0.423474	0.234526	0.176227	53	0	0	135	75	56	2	0	0	0	392	22
870e93691	RS4	81	51	23	54	208	0	0.0765367	0.1934	0.478798	0.0833099	0.167956	0	16	40	100	17	35	1	1	0	0	87	22
f751ad9c5	RS4	92	88	38	37	256	0	0.0647543	0.281116	0.510264	0	0.143865	0	17	72	130	0	37	0	0	0	0	47	12
fe0b3ead4	RS4	282	169	51	93	595	0.189709	0	0.0831917	0.404595	0.144534	0.17797	113	0	49	241	86	106	1	0	2	0	496	25
3d2fee3d7	RS4	1978	284	68	224	2554	0	0	0	0.933381	0	0.066619	0	0	0	2384	0	170	1	0	0	0	4579	104
b79580c5b	RS4	191	88	34	43	357	0.100929	0	0.0916421	0.608272	0.199156	0	36	0	33	217	71	0	0	0	0	0	229	23
8793b7894	RS4	54	45	25	10	135	0.156644	0.177373	0.184165	0.481817	0	0	21	24	25	65	0	0	0	0	0	0	96	13
1abf4349b	RS4	99	148	43	50	340	0.16233	0.134254	0.330834	0.372581	0	0	55	46	112	127	0	0	0	2	1	0	66	33
eeec562d1	RS4	403	121	48	89	661	0.0939154	0	0	0.657589	0.248496	0	62	0	0	435	164	0	2	0	1	0	605	46
25e28ea26	RS4	250	125	62	118	554	0.080033	0	0	0.399098	0.2696	0.251269	44	0	0	221	150	139	6	1	1	0	348	21
398e77278	RS4	76	35	11	21	144	0.167614	0	0.0966968	0.542958	0.192731	0	24	0	14	78	28	0	0	0	1	0	71	14
d91afc2f2	RS4	272	158	99	87	618	0	0.147036	0.189247	0.426174	0.137406	0.100137	0	91	117	263	85	62	1	1	0	0	531	54
ff1ae3388	RS4	487	216	24	71	798	0.263097	0	0	0.572428	0.164476	0	210	0	0	457	131	0	1	0	0	0	1280	37
1791449d2	RS4	371	69	56	59	554	0	0.067055	0	0.667555	0.26539	0	0	37	0	370	147	0	0	0	0	0	392	26
826cb806c	RS4	243	91	44	91	469	0	0	0	0.449435	0.421932	0.128632	0	0	0	211	198	60	4	1	2	0	220	39
37b56a8f3	RS4	407	132	20	56	615	0.126284	0	0	0.64549	0.228227	0	78	0	0	397	140	0	1	1	1	0	628	15
2613d0db5	RS4	80	35	14	47	176	0	0	0	0.488657	0.377578	0.133765	0	0	0	86	66	24	1	0	1	0	105	11
e93d48436	RS4	85	23	8	7	123	0	0.0628841	0.149543	0.787573	0	0	0	8	18	97	0	0	0	0	0	0	106	5
ea9ee2acb	RS4	336	120	54	155	665	0	0	0	0.522052	0.240062	0.237886	0	0	0	347	160	158	12	5	1	0	441	42
c9db481ed	RS4	292	48	15	20	375	0	0	0	0.690874	0.309126	0	0	0	0	259	116	0	0	0	0	0	354	10
29a625999	RS4	111	77	20	83	292	0	0	0.0946401	0.370036	0.256378	0.278946	0	0	28	108	75	81	8	3	3	0	63	22
856ab6587	RS4	80	66	16	28	190	0.155651	0	0.188775	0.526591	0.064234	0.0647489	30	0	36	100	12	12	0	0	0	0	204	25
74ffea604	RS4	481	179	303	95	1057	0	0.230105	0.113501	0.469985	0.112564	0.0738448	0	243	120	497	119	78	1	1	0	0	502	57
b5217a260	RS4	153	68	32	41	294	0.0928318	0.0969697	0.0668765	0.473662	0.26966	0	27	29	20	139	79	0	0	0	0	0	172	28
66d29a68f	RS4	127	80	33	64	304	0.0988485	0	0.188357	0.482686	0.0819192	0.148189	30	0	57	147	25	45	3	1	2	0	216	25
0690f4911	RS4	89	43	26	27	185	0.148065	0	0	0.468018	0.200739	0.183178	27	0	0	87	37	34	1	0	0	0	114	16
a75a28c07	RS4	42	29	13	29	113	0.0780885	0	0	0.379177	0.259543	0.283191	9	0	0	43	29	32	0	0	0	0	9	6
32f6dd0cf	RS4	340	156	127	79	702	0	0.19912	0.108008	0.531596	0.161276	0	0	140	76	373	113	0	1	0	0	0	794	72
2e9faf288	RS1	51	131	171	114	466	0	0.467043	0.122876	0	0.272126	0.137954	0	218	57	0	127	64	4	1	0	0	27	51
d0f07dbe5	RS1	102	57	121	42	322	0	0.33937	0	0.0931394	0.567491	0	0	109	0	30	183	0	0	0	0	0	88	35
aacbb2aa0	RS1	70	151	427	107	756	0.0802105	0.66966	0.115324	0.0703121	0	0.0644925	61	506	87	53	0	49	2	0	0	0	8	49
51061bea3	RS1	155	102	179	51	487	0	0.383832	0.0635367	0.13818	0.414451	0	0	187	31	67	202	0	0	0	0	0	57	70
ede9d5169	RS1	73	102	306	119	599	0.0721087	0.516956	0.0697103	0	0.14557	0.195655	43	310	42	0	87	117	1	0	0	0	11	53
158cfbabc	RS1	117	177	246	138	677	0.0845264	0.414705	0.205647	0.167571	0	0.127551	57	281	139	114	0	86	2	5	0	0	20	64
e5bce2d83	RS1	64	97	142	47	350	0	0.479105	0.125825	0	0.39507	0	0	168	44	0	138	0	0	1	0	0	20	55
65563f8e7	RS1	98	114	157	118	487	0	0.317236	0.118254	0.186398	0.111333	0.266779	0	154	58	91	54	130	2	3	0	0	68	39
932be7813	RS1	34	57	170	42	304	0.107531	0.744784	0	0	0.147685	0	33	226	0	0	45	0	0	0	0	0	26	28
66a2d0738	RS1	74	70	60	28	233	0.161935	0.262263	0.0756378	0.279336	0.220828	0	38	61	18	65	51	0	0	0	0	0	158	24
74854df07	RS1	80	106	265	135	585	0	0.461479	0	0.18327	0	0.355251	0	270	0	107	0	208	4	2	0	0	1	44
8b8bfea3a	RS1	129	175	160	107	571	0	0.265108	0.181649	0.113438	0.261308	0.178497	0	151	104	65	149	102	2	2	0	0	120	66
c8520defc	RS1	43	161	306	46	556	0.158516	0.767917	0	0	0.0735667	0	88	427	0	0	41	0	3	1	0	0	61	37
314b3b441	RS1	94	108	115	71	388	0.0745613	0.325359	0.139443	0.0826708	0.377966	0	29	126	54	32	147	0	0	0	0	0	95	50
e690adbb9	RS1	204	229	236	144	812	0.12188	0.256334	0.104668	0.226279	0.103797	0.187042	99	208	85	184	84	152	5	7	0	0	266	71
513a077ab	RS1	116	96	284	129	626	0	0.535949	0	0.144826	0.0799286	0.239296	0	335	0	91	50	150	3	3	0	0	40	48
251e8f9e3	RS1	67	73	106	51	297	0.0867648	0.370239	0	0.128765	0.214226	0.200005	26	110	0	38	64	59	0	0	0	0	181	28
6c53d8df4	RS1	54	80	61	22	217	0.305627	0.264059	0	0.13709	0.293224	0	66	57	0	30	64	0	0	0	1	0	91	15
90687ad9d	RS1	15	88	27	16	146	0	0.375762	0.243059	0	0.381179	0	0	55	35	0	56	0	0	0	0	0	70	13
e4831d0fe	RS1	82	115	133	29	359	0.0865962	0.342373	0.1665	0.0894578	0.315073	0	31	123	60	32	113	0	0	0	0	0	51	28
3180f8e34	RS1	36	155	142	49	383	0	0.506828	0.334586	0	0.0884945	0.0700918	0	194	128	0	34	27	6	0	2	0	33	45
97530512f	RS1	61	111	80	90	343	0.0927691	0.248906	0.155117	0.0981636	0.285166	0.119878	32	85	53	34	98	41	1	0	1	0	14	40
cb69d1fba	RS1	77	68	120	38	304	0.0622514	0.460851	0	0.127065	0.349832	0	19	140	0	39	106	0	0	0	0	0	119	35
85b73e907	RS1	106	157	261	113	636	0.167055	0.474866	0.0897843	0	0.268294	0	106	302	57	0	171	0	0	0	0	0	40	82
206327a32	RS1	232	186	618	247	1283	0	0.462796	0	0.17542	0	0.361784	0	594	0	225	0	464	15	8	3	0	67	98
50da2d6b3	RS1	120	106	337	127	690	0	0.568604	0	0.159699	0.0661166	0.205581	0	392	0	110	46	142	1	3	0	0	123	60
350f647ea	RS1	165	124	320	142	751	0	0.512086	0	0.149332	0.194314	0.144268	0	385	0	112	146	108	4	1	0	0	79	71
cda8761be	RS1	122	123	371	101	717	0	0.648359	0	0.132223	0.10994	0.109478	0	465	0	95	79	78	4	0	0	0	29	60
908457166	RS1	161	184	209	133	687	0	0.291221	0.195913	0.281132	0	0.231733	0	200	135	193	0	159	11	7	1	0	23	60
fb00842bd	RS1	15	49	67	57	188	0.186188	0.421227	0	0	0.155669	0.236916	35	79	0	0	29	45	0	0	0	0	17	17
fadb396bc	RS1	120	148	206	136	611	0	0.329143	0.130751	0.132418	0.202891	0.204797	0	201	80	81	124	125	4	0	1	0	103	79
aa65a09b4	RS1	65	143	123	91	422	0.102252	0.349741	0.232385	0.159691	0	0.155931	43	148	98	67	0	66	0	0	0	0	16	23
94cf9c15b	RS1	83	180	154	89	506	0.112655	0.269554	0.292775	0.133456	0.0646025	0.126958	57	136	148	68	33	64	2	2	1	0	126	49
c5470714d	RS1	58	134	224	123	540	0.133129	0.524463	0.13274	0	0.0826812	0.126987	72	283	72	0	45	68	6	7	0	0	30	79
a548137db	RS1	158	121	150	74	504	0.0848637	0.312241	0	0.212504	0.31964	0.0707504	43	157	0	107	161	36	0	0	0	0	154	43
f12cb40ba	RS1	46	50	56	32	184	0.245504	0.277402	0	0.15504	0.322054	0	45	51	0	29	59	0	2	1	0	0	14	20
887c41c3b	RS1	94	183	130	80	486	0.0759838	0.261601	0.275259	0.0701189	0.317037	0	37	127	134	34	154	0	8	2	1	0	89	55
0c18dae92	RS1	16	46	58	46	165	0	0.316165	0	0	0.255082	0.428754	0	52	0	0	42	71	2	0	0	0	10	22
5fe63c5af	RS1	12	74	99	76	261	0	0.388033	0.127571	0	0.0986165	0.38578	0	101	33	0	26	101	1	0	0	0	35	25
997182d49	RS1	355	200	277	168	1000	0	0.288421	0.0917722	0.318963	0.177768	0.123075	0	288	92	319	178	123	7	1	1	0	292	75
9ea99e16e	RS1	34	58	71	25	188	0.0980138	0.392363	0.111818	0	0.397805	0	18	74	21	0	75	0	0	0	0	0	28	23
db31fa7c8	RS1	11	20	20	4	54	0.0955764	0.387867	0.0739445	0	0.442612	0	5	21	4	0	24	0	0	0	0	0	1	4
