# Supplementary material for: Rearrangement processes and structural variations show evidence of selection in oesophageal adenocarcinomas
Source: Commun Biol. 2022 Apr 8;5:335. doi: 10.1038/s42003-022-03238-7 (PMC8993906; doi:10.1038/s42003-022-03238-7)
Supplement: Supplementary file 4 — Supplementary Data 2 [file 42003_2022_3238_MOESM4_ESM.xlsx]

## Sheet: Summary of ME insertions
Supplementary_Data_2. Summary of ME insertions identified by TraFic
	total	median	lower quartile	upper quartile
Total MEs	45992	60	3	117
ME type	total	median	lower quartile	upper quartile	percent
Solo transductions	37475	49	2	96	81.4816
Partnered 3' transductions	3195	4	-0.5	8.5	6.94686
Orphan tranductions	5322	7	0.5	13.5	11.5716
					18.5184
GERMLINE	6109	8	-0.5	16.5	13.2827
SOMATIC	2408	3.5	-1.125	8.125	5.23569
NA	37475	49	2	96	81.4816
Total BND overlapping MEI
13189
