# Supplementary material for: Rearrangement processes and structural variations show evidence of selection in oesophageal adenocarcinomas
Source: Commun Biol. 2022 Apr 8;5:335. doi: 10.1038/s42003-022-03238-7 (PMC8993906; doi:10.1038/s42003-022-03238-7)
Supplement: Supplementary file 5 — Supplementary Data 3 [file 42003_2022_3238_MOESM5_ESM.xlsx]

## Sheet: Variables used for regression
Supplementary_Data_3. Variables used for logistic regression analysis
Variables	Details	Input
SV.1, SV.2, SV.3, SV.4, SV.5, SV.6	SV signature exposure	Binary : 1/0 . Present if exposure > 0
ME.events	Number of ME events called by Trafic	Log normalized and scaled counts of ME events
SNV.subtypes	Signature subtypes from Secrier 2016	Categorical, Mutagenic, DDR and C>A/C>T
Complex.clusters	Number of complex SV clusters	Log normalized and scaled counts of SV clusters from ClusterSV
Chromothripsis	Number of chromothripsis events	Counts of chromothripsis determined by ShatterSeek
Chemo_status	Chemotherapy status of specimen	Categorical : Naïve, Treated
ec_CCND1, ec_CCNE1, ec_CDK6, ec_EGFR, ec_ERBB2, ec_GATA4, ec_GATA6, ec_KRAS, ec_MYC	ecDNA amplicons affecting driver genes	Binary : 1/0
SBS1, SBS13, SBS17a, SBS17b, SBS18, SBS2, SBS40, SBS41, SBS5	Number of mutations assigned to SNV signatures	Log normalized and scaled mutation counts from SigProfiler
bfb	Number of breakage-fusion-bridge cycle events	Log normalized and scaled counts of BFB events from Amplicon Architect
ecDNA	Number of ecDNA events	Log normalized and scaled counts of ecDNA events from Amplicon Architect
