# Supplementary material for: Rearrangement processes and structural variations show evidence of selection in oesophageal adenocarcinomas
Source: Commun Biol. 2022 Apr 8;5:335. doi: 10.1038/s42003-022-03238-7 (PMC8993906; doi:10.1038/s42003-022-03238-7)
Supplement: Supplementary file 6 — Supplementary Data 4 [file 42003_2022_3238_MOESM6_ESM.xlsx]

## Sheet: Supp.table.3.sig.regression-V3
Supplementary_Data_4. Output of logistic regression of SV signatures
	Regression model								Correlation matrix
Variable	Estimate	Std. Error	z value	Pr(>|z|)	exp(coef(x))	0.025	0.975	padj	cor	p	fdr	FDR < 0.1
RS4.ME.events	6.13081	1.03557	5.92024	3.21464e-09	459.81	70.8998	4155.32	3.64326e-08	0.204031	5.7632e-05	0.000521432	TRUE
RS1.ec_CCNE1	3.28002	1.12698	2.91044	0.00360918	26.5762	4.3088	533.795	0.010226	0.2328	4.13426e-06	5.61078e-05	TRUE
RS9.SNV.subtypesDDR	1.41481	0.376404	3.75875	0.000170765	4.11569	2.01043	8.84725	0.000725751	0.0892202	0.0811861	0.197761	FALSE
RS9.SBS17b	0.772275	0.376165	2.05302	0.0400704	2.16469	1.09937	5.03638	0.0592344	0.153733	0.00255507	0.0153614	TRUE
RS6a+12.bfb	0.689211	0.176224	3.91101	9.19125e-05	1.99214	1.43788	2.87645	0.000446432	0.222426	1.11337e-05	0.000122527	TRUE
RS9.SNV.subtypesMutagenic	0.575862	0.317539	1.81352	0.0697518	1.77866	0.953893	3.3206	0.0878356	0.0670382	0.190484	0.338243	FALSE
RS7.SBS17a	0.554292	0.119213	4.64959	3.32592e-06	1.74071	1.37887	2.20334	2.26163e-05	0.164854	0.00120417	0.00788936	TRUE
RS6a+12.ecDNA	0.469883	0.159881	2.93896	0.00329318	1.59981	1.20007	2.24337	0.0101789	0.176845	0.000506933	0.00401322	TRUE
RS4.ecDNA	0.459275	0.177063	2.59385	0.00949087	1.58293	1.15356	2.30652	0.0179272	0.149762	0.00330447	0.0179386	TRUE
RS2.ec_ERBB2	-0.889952	0.417734	-2.13043	0.0331362	0.410675	0.186746	0.977237	0.0512105	-0.111783	0.0287179	0.0992073	TRUE
RS1.ec_CCND1	-0.961334	0.517645	-1.85713	0.0632927	0.382382	0.126166	0.995474	0.086078	-0.121765	0.0171223	0.0663926	TRUE
RS1.ME.events	-1.1373	0.310947	-3.65754	0.000254651	0.320684	0.166933	0.56462	0.000962013	-0.114358	0.0252176	0.0904026	TRUE
RS9.ec_CCNE1	-1.14134	0.508988	-2.24237	0.0249372	0.31939	0.116053	0.872691	0.0403745	-0.106117	0.0379108	0.122086	FALSE
RS1.ec_CDK6	-1.18569	0.449321	-2.63885	0.00831888	0.305535	0.117652	0.702464	0.0179272	-0.151984	0.00286374	0.0164882	TRUE
RS7.ME.events	-1.53343	0.276267	-5.55053	2.848e-08	0.215794	0.121425	0.359323	2.4208e-07	-0.221397	1.22527e-05	0.000122527	TRUE
	Regression model								Correlation matrix
Variable	Estimate	Std. Error	z value	Pr(>|z|)	exp(coef(x))	0.025	0.975	padj	cor	p	fdr	FDR < 0.1
RS1.CCNE1	0.878213	0.232135	3.7832	0.000154827	2.40659	1.59779	4.00598	0.00247723	0.469873	3.76144e-13	6.66832e-13	TRUE
RS4.KRAS	0.535152	0.154814	3.45674	0.000546747	1.70771	1.28384	2.35742	0.00291599	0.149241	0.0290611	0.0329957	TRUE
RS2.KIF5B	0.516686	0.29016	1.7807	0.074962	1.67646	0.9529	2.98611	0.092261	-0.0977388	0.154205	0.169518	FALSE
RS1.CIITA	0.483094	0.187115	2.58181	0.00982844	1.62108	1.13168	2.36429	0.031451	0.122072	0.074754	0.0837098	TRUE
RS4.LRRK2	-0.991016	0.284318	-3.48559	0.000491047	0.371199	0.208002	0.639811	0.00291599	-0.154612	0.0236885	0.0269736	TRUE
RS1.CD1A	-1.05089	0.437544	-2.4018	0.0163146	0.349625	0.13811	0.779329	0.0372905	-0.129374	0.0588336	0.066182	TRUE
