# Supplementary material for: Rearrangement processes and structural variations show evidence of selection in oesophageal adenocarcinomas
Source: Commun Biol. 2022 Apr 8;5:335. doi: 10.1038/s42003-022-03238-7 (PMC8993906; doi:10.1038/s42003-022-03238-7)
Supplement: Supplementary file 7 — Supplementary Data 5 [file 42003_2022_3238_MOESM7_ESM.xlsx]

## Sheet: ecDNA cluster summary
Supplementary_Data_5. Summary of SV clusters, ME and Amplicon Architect intervals
Summary of ClusterSV clusters overlapped with Trafic ME
total.clusters	Simple	Complex	ME associated
51609	39642	10285	1682
Summary of RS4 clusters with evidence of ME
MEI	number.of.clusters	percent
FALSE	1129	41.0396
Called by TraFic	1119	40.6761
Annotated ME site	503	18.2843	58.9604
Total	2751
total.AA.intervals (ecDNA+BFB+linear+complex)	total.amplicons (ecDNA/BFB)
1172	507
Summary of ClusterSV clusters overlapped with known oncogenes and TSG
total.complex.interchrom.clusters	total.oncogene clusters	total.tsg clusters
9228	1336	1459
Amplicon classification* Summary
total ecDNA	total.bfb	total.linear	total.complex	bfb & ecDNA	total.amplicon.with.oncogenes	percent.oncogenes
274	239	438	227	6	295	58.1854
Summary of ClusterSV clusters overlapped with Amplicon Architect intervals
total.amplicon.clusters	total.ecdna.clusters	total.bfb.clusters	total.linear	total.complex
294	294	241	322	1384
percent.amplicon.oncogene	percent.ec.oncogene	percent.bfb.oncogene	percent.lin.oncogene
22.006	14.7455	10.0299	13.8473
Notes
* Amplicon classification provided by Amplicon Architect
** Amplicons are intervals which were classified as ecDNA, BFB or both
