# Supplementary material for: Rearrangement processes and structural variations show evidence of selection in oesophageal adenocarcinomas
Source: Commun Biol. 2022 Apr 8;5:335. doi: 10.1038/s42003-022-03238-7 (PMC8993906; doi:10.1038/s42003-022-03238-7)
Supplement: Supplementary file 8 — Supplementary Data 6 [file 42003_2022_3238_MOESM8_ESM.xlsx]

## Sheet: KRAS-ecDNA-ME-clusters
Supplementary_Data_6. List of tumours with KRAS ecDNA and number of ME clusters
Patients with KRAS amplicon	Number of ME clusters
86068b946	0
a46434e58	0
ffec2a7d8	0
97530512f	0
6ba738d1b	1
ffedffc3c	1
4e8a9e9de	1
887c41c3b	1
03037cb67	2
8e4d0a4d3	2
99febb5cb	2
bb045204c	2
826cb806c	2
89b5c9629	3
5508a1953	3
913ce613b	3
8812182da	4
25e28ea26	5
a575fa3a0	11
