# Supplementary material for: Rearrangement processes and structural variations show evidence of selection in oesophageal adenocarcinomas
Source: Commun Biol. 2022 Apr 8;5:335. doi: 10.1038/s42003-022-03238-7 (PMC8993906; doi:10.1038/s42003-022-03238-7)
Supplement: Supplementary file 9 — Supplementary Data 7 [file 42003_2022_3238_MOESM9_ESM.xlsx]

## Sheet: Enhancers-in-amplicons
Supplementary_Data_7. Enhancer regions with no annotated genes in ecDNA amplicons
Enhancer regions part of cyclic amplicons						Amplicon intervals containing enhancers and no annotated genes
CHROM	START	STOP	CONSTITUENT_SIZE	tumours.cellines.combined	tumours.cellines.combined.wce	Drivers	Chr	Start	End	Copynumber	amplicon_decomposition_class
chr1	40446080	40446857	777	10983.5	3557.41	CDK12,ERBB2,LASP1,RARA,CCR7,SMARCE1	chr1	40441398	40452217	8.28917	Cyclic
chr17	36475925	36476934	1009	12761.8	532.27	CLTC,PPM1D	chr17	36458865	36479760	5.6023	Cyclic
chr17	41437128	41447314	10186	153593	39861.2	CDK12,ERBB2,LASP1,RARA,CCR7,SMARCE1	chr17	41432200	41443065	9.73858	Cyclic
chr17	45144403	45148834	4431	40606.6	8787.33	CDK12,ERBB2	chr17	45137396	45157907	5.0861	Cyclic
chr17	48104527	48106543	2016	37210	2526.45	CDK12,ERBB2	chr17	48105847	48116359	5.0861	Cyclic
chr2	11510531	11515452	4921	46526.2	16058.4	KRAS	chr2	11510651	11521516	20.3699	Cyclic
chr7	16960356	16975570	15214	105715	42164.8	CDK12,ERBB2	chr7	16928595	17319493	41.1482	Cyclic
chr7	17018329	17030627	12298	78217.5	20658	CDK12,ERBB2	chr7	16928595	17319493	41.1482	Cyclic
chr7	17137789	17139751	1962	26789.5	9788.63	CDK12,ERBB2	chr7	16928595	17319493	41.1482	Cyclic
chr7	17170342	17182675	12333	51957.1	14828.5	CDK12,ERBB2	chr7	16928595	17319493	41.1482	Cyclic
chr7	17245202	17246960	1758	31225.2	2341.06	CDK12,ERBB2	chr7	16928595	17319493	41.1482	Cyclic
chr7	17273591	17274614	1023	15206.9	1656.91	CDK12,ERBB2	chr7	16928595	17319493	41.1482	Cyclic
chr8	105601262	105601490	228	3585.45	2205	MDM2	chr8	105591552	105802385	15.5457	Cyclic
chr8	129139725	129140586	861	8514.43	689.43	KCNQ3,CCDC102B	chr8	129122670	129153497	6.14946	Cyclic
chr8	129139725	129140586	861	8514.43	689.43	KCNQ3	chr8	129122670	129153497	7.26047	Cyclic
chr8	129566237	129569712	3475	78068.1	22788	MYC,LASP1,CDK12,ERBB2	chr8	129462746	129723271	45.8116	Cyclic
chr8	129566237	129569712	3475	78068.1	22788	GATA4,MYC	chr8	129394348	129775167	11.9723	Cyclic
chrX	46176261	46193593	17332	149864	20691.3	CDK12,ERBB2,RARA,CCR7,SMARCE1	chrX	46174127	46184979	19.3469	Cyclic
chrX	46176261	46193593	17332	149864	20691.3	CDK12,ERBB2,SMARCE1	chrX	46174127	46184926	69.6854	Cyclic
