# Supplementary material for: Rearrangement processes and structural variations show evidence of selection in oesophageal adenocarcinomas
Source: Commun Biol. 2022 Apr 8;5:335. doi: 10.1038/s42003-022-03238-7 (PMC8993906; doi:10.1038/s42003-022-03238-7)
Supplement: Supplementary file 10 — Supplementary Data 8 [file 42003_2022_3238_MOESM10_ESM.xlsx]

## Sheet: Amplicon copy number and gene e
Supplementary Data 8: Amplicon copy number and gene expression
SampleId	Drivers	Copynumber	SegmentCN	TPM
f9b321ca7	ERBB2	9.50529	NA	NA
d3012eb5c	ERBB2	18.0471	20.1558	73.1486
5dc4cf7cf	ERBB2	5.82831	NA	NA
da859c8e9	ERBB2	45.8116	NA	NA
1b2666062	ERBB2	9.93662	NA	NA
158cfbabc	ERBB2	21.3195	NA	NA
fa37be852	ERBB2	5.0861	NA	NA
4f7206365	ERBB2	13.7248	17.5745	9.02178
d06edce9b	ERBB2	66.6313	127.946	183.47
604eb83f1	ERBB2	6.55832	NA	NA
74854df07	ERBB2	5.86196	11.949	72.1966
e7af9a8f5	ERBB2	8.28917	NA	NA
2e84eea0e	ERBB2	15.6038	42.8469	64.8159
5a6c12d7e	ERBB2	127.229	NA	NA
985acc6a7	ERBB2	6.47332	7.42783	1.42907
1abf4349b	ERBB2	17.2032	NA	NA
f9d19a40c	ERBB2	69.6854	121.943	491.694
6e6ffd2fa	ERBB2	24.6114	NA	NA
7873d357d	ERBB2	6.78716	NA	NA
1a7f4e2b2	ERBB2	19.3469	39.6399	82.3208
290d0ca5c	ERBB2	16.5783	12.5287	28.3225
fff28d604	ERBB2	9.73858	NA	NA
94cf9c15b	ERBB2	9.70788	9.51985	23.4673
d91afc2f2	ERBB2	39.7082	72.9048	284.451
57b7a98ac	ERBB2	41.1482	80.943	428.464
ea9ee2acb	ERBB2	11.6962	NA	NA
4a1132bd3	ERBB2	9.95822	7.76318	10.1465
f837f5031	ERBB2	10.92	85.9186	86.0876
39967f206	ERBB2	6.62682	13.537	97.4281
cb5a5cc03	ERBB2	9.82325	49.3739	0.0140285
0a60808f0	ERBB2	51.0057	77.94	156.209
7f7a57bd9	ERBB2	8.43567	8.52326	16.3823
bb045204c	KRAS	13.2397	13.6534	14.0076
9dbb90a23	KRAS	9.16848	NA	NA
a46434e58	KRAS	23.0901	31.3864	33.2964
69445a60b	KRAS	19.9094	NA	NA
42a2b2ad8	KRAS	14.6612	NA	NA
6da40d823	KRAS	11.9725	NA	NA
99febb5cb	KRAS	20.6318	19.7519	22.0273
86068b946	KRAS	10.3552	15.792	6.91773
7e5fe5468	KRAS	13.5546	NA	NA
3ecd9b003	KRAS	15.5369	NA	NA
8debf2cb5	KRAS	18.3259	NA	NA
03037cb67	KRAS	15.2641	37.8897	16.4113
ffec2a7d8	KRAS	12.6066	14.6035	8.728
97530512f	KRAS	20.0963	22.6089	6.80402
89b5c9629	KRAS	31.0322	54.0868	22.571
25e28ea26	KRAS	12.1094	28.2962	29.1504
e47a532bb	KRAS	6.20245	NA	NA
8e4d0a4d3	KRAS	40.4486	42.9871	37.8059
fff28d604	KRAS	54.4244	NA	NA
826cb806c	KRAS	13.943	32.6061	51.888
b8b2821ff	KRAS	11.2712	NA	NA
1395dc4ab	KRAS	19.3688	NA	NA
69f1b2078	KRAS	13.8079	NA	NA
913ce613b	KRAS	23.6074	93.2566	118.917
6ba738d1b	KRAS	14.0434	15.2545	9.83292
b8bfd2905	KRAS	35.5952	NA	NA
887c41c3b	KRAS	24.9918	26.9015	10.1162
4e8a9e9de	KRAS	13.9385	21.6522	20.9364
ffedffc3c	KRAS	13.8883	47.2013	16.012
5508a1953	KRAS	7.74361	11.4282	2.05245
0c78eb71d	CDK6	8.01933	15.1068	4.26726
70145187b	CDK6	6.67183	7.46328	0.354682
f8b3f47b0	CDK6	7.40593	NA	NA
36b945ee0	CDK6	7.08673	NA	NA
ad911862a	CDK6	12.1798	8.51133	0.374969
b31dbb31a	CDK6	9.18204	16.8414	7.03131
a5cf51ceb	CDK6	5.76104	NA	NA
6bb03952b	CDK6	12.0102	65.6751	119.328
d9b28bce2	CDK6	13.4257	35.3386	14.6511
27766c234	CDK6	11.3383	NA	NA
d2736f3a3	CDK6	11.9273	12.6734	9.66087
a7376de8b	CDK6	10.2043	8.60979	1.21437
a575fa3a0	CDK6	8.9479	9.37835	0.180686
826cb806c	CDK6	13.943	22.863	5.41761
900fdae05	CDK6	9.55485	NA	NA
2747cb2bd	CDK6	9.62369	9.40611	11.2568
8812182da	CDK6	8.69113	5.04424	0.243894
ca7711a37	CDK6	9.50235	12.9625	3.16456
5da22e009	CDK6	10.021	9.28309	2.73778
0c596e131	CDK6	19.7491	NA	NA
76fc1cfd4	GATA4	13.4369	NA	NA
fb7630da0	GATA4	8.34559	NA	NA
5dc4cf7cf	GATA4	9.52423	NA	NA
cb938cf52	GATA4	9.59153	11.988	1.01468
6729b3146	GATA4	16.8603	NA	NA
2368c29b6	GATA4	15.9196	NA	NA
a29375231	GATA4	13.0607	NA	NA
e690adbb9	GATA4	7.00693	NA	NA
870e93691	GATA4	12.1141	NA	NA
92cefde85	GATA4	5.61215	NA	NA
a504c27a1	GATA4	7.48519	NA	NA
27daa3627	GATA4	10.1419	11.0892	2.34722
b87e55cef	GATA4	7.14285	NA	NA
8812182da	GATA4	8.69113	12.8201	0.864621
29a625999	GATA4	12.8738	NA	NA
3709a5a3c	GATA4	8.00255	9.14347	1.55021
66d29a68f	GATA4	7.51906	9.07728	1.32552
af2e66fc3	GATA4	18.9166	NA	NA
70224ed44	GATA4	7.25659	NA	NA
f9b321ca7	MYC	76.1425	NA	NA
41db2179d	MYC	6.08393	6.77761	27.2662
da859c8e9	MYC	45.8116	NA	NA
5a6c12d7e	MYC	127.229	NA	NA
a29375231	MYC	13.0607	NA	NA
8debf2cb5	MYC	5.42618	NA	NA
335a0dc4a	MYC	6.61294	7.73274	16.1583
96abdb3df	MYC	8.29956	NA	NA
908457166	MYC	5.85962	5.6018	5.82207
d9b28bce2	MYC	11.9723	13.4065	126.542
0df54561b	MYC	56.5877	43.3581	12.3118
0de0307fe	MYC	6.38479	NA	NA
29a625999	MYC	12.8738	NA	NA
2bad03c19	MYC	7.54594	NA	NA
cb5a5cc03	MYC	7.10139	7.55783	0.145418
66d29a68f	MYC	7.05273	8.01797	35.6785
0c596e131	MYC	19.7491	NA	NA
fb7630da0	EGFR	21.7878	NA	NA
da18c31db	EGFR	6.46665	5.99718	1.59569
cb938cf52	EGFR	29.9038	15.9065	15.1678
717c0ec0d	EGFR	17.5552	NA	NA
99febb5cb	EGFR	18.1607	19.8837	5.66694
26f2fa25e	EGFR	155.502	124.692	54.3648
870e93691	EGFR	12.1141	NA	NA
d4c95d741	EGFR	10.0028	NA	NA
0df54561b	EGFR	56.5877	72.4492	40.4287
3ff03763c	EGFR	13.7277	12.378	9.9261
ebb906810	EGFR	85.6837	NA	NA
29a625999	EGFR	36.6327	NA	NA
66d29a68f	EGFR	30.5471	38.0409	23.5351
0c596e131	EGFR	19.7491	NA	NA
70224ed44	EGFR	44.6932	NA	NA
158cfbabc	CCNE1	28.1039	NA	NA
65563f8e7	CCNE1	7.78919	11.6183	5.97051
8b8bfea3a	CCNE1	7.18998	4.92817	0.502034
2e84eea0e	CCNE1	36.3048	49.0626	10.4256
3180f8e34	CCNE1	12.1195	22.1645	11.1179
206327a32	CCNE1	13.8473	14.2457	20.7124
70d958f9e	CCNE1	5.77005	5.98742	0.208243
8e4d0a4d3	CCNE1	12.7751	18.1262	13.6818
d91afc2f2	CCNE1	39.7082	23.7505	33.2648
57a0663fa	CCNE1	11.1813	10.8658	6.85937
7c965565b	CCNE1	15.0307	40.5986	0.411551
997182d49	CCNE1	14.3018	20.8417	13.3058
7f7a57bd9	CCNE1	20.6194	20.6047	6.74613
6da40d823	GATA6	5.50743	NA	NA
e4eff69a9	GATA6	5.07835	4.84763	4.57105
94c34e247	GATA6	7.61355	NA	NA
a5cf51ceb	GATA6	9.08106	NA	NA
0df54561b	GATA6	56.5877	42.3405	2.99588
5b45e0020	GATA6	10.1611	NA	NA
bc79d401d	GATA6	5.56195	7.803	2.48609
37b56a8f3	GATA6	19.0171	NA	NA
900fdae05	GATA6	9.55485	NA	NA
b8b2821ff	GATA6	10.3781	NA	NA
69f1b2078	GATA6	6.8233	NA	NA
f837f5031	GATA6	6.21486	7.4144	1.61576
ec1b7dd05	GATA6	12.4289	8.88603	0.158381
a8abb113e	MDM2	24.6487	NA	NA
ce9a52664	MDM2	5.26414	5.42064	0.0802595
7848bd725	MDM2	21.3702	NA	NA
730015334	MDM2	15.5457	17.9008	16.9311
3d6f94f34	MDM2	3.74926	5.18552	16.1692
b5ac3e448	MDM2	7.34597	8.28658	1.01952
e2aeac309	MDM2	7.16079	NA	NA
078773cc3	MDM2	6.05071	NA	NA
62d006ea1	MDM2	10.4696	14.5976	46.2333
5a14b5248	MDM2	11.6646	6.54548	1.74759
ba008d842	MDM2	7.35573	5.63218	4.7281
a307c661f	MDM2	9.12209	5.80147	7.41327
