# Supplementary material for: Rearrangement processes and structural variations show evidence of selection in oesophageal adenocarcinomas
Source: Commun Biol. 2022 Apr 8;5:335. doi: 10.1038/s42003-022-03238-7 (PMC8993906; doi:10.1038/s42003-022-03238-7)
Supplement: Supplementary file 11 — Supplementary Data 9 [file 42003_2022_3238_MOESM11_ESM.xlsx]

## Sheet: Two proportions z test
Supplementary_Data_9.Two proportions z test for driver genes altered by SVs
Gene	With.SV	Without.SV	With.freq	Without.freq	p.val	fdr
TP53	307	295	80.1567	77.0235	0.326959	0.333915
CDKN2A	164	97	42.8198	25.3264	2.20102e-05	4.59343e-05
ARID1A	127	49	33.1593	12.7937	3.23576e-09	3.47438e-08
ERBB2	114	61	29.765	15.9269	4.23265e-05	7.40372e-05
MYC	105	66	27.4151	17.2324	0.0018308	0.00225329
SMAD4	104	55	27.154	14.3603	7.04316e-05	0.000112691
CCND3	103	43	26.893	11.2272	5.22751e-07	1.93016e-06
GATA6	100	68	26.1097	17.7546	0.00838523	0.00958312
CDK6	99	50	25.8486	13.0548	4.20662e-05	7.40372e-05
CCND1	97	52	25.3264	13.577	0.000156305	0.000234457
KRAS	94	68	24.5431	17.7546	0.0247543	0.0276327
APC	86	39	22.4543	10.1828	1.94123e-05	4.23542e-05
GATA4	83	54	21.671	14.0992	0.00837382	0.00958312
RNF43	81	26	21.1488	6.78851	8.92796e-08	3.57118e-07
EGFR	79	36	20.6266	9.39948	4.49181e-05	7.43473e-05
POLQ	78	10	20.3655	2.61097	4.59164e-13	2.20399e-11
PIK3CA	73	36	19.0601	9.39948	0.000282195	0.00038701
MDM2	72	26	18.799	6.78851	2.73783e-06	6.91661e-06
PBRM1	70	19	18.2768	4.96084	5.79047e-08	2.56877e-07
ACVR2A	70	15	18.2768	3.91645	2.35478e-09	3.47438e-08
PTEN	67	17	17.4935	4.43864	4.48757e-08	2.39337e-07
ARID2	66	16	17.2324	4.17755	3.13116e-08	1.87869e-07
SMARCA4	61	28	15.9269	7.3107	0.000346931	0.000462574
EPHA2	61	19	15.9269	4.96084	2.28148e-06	6.08396e-06
MAP3K1	61	18	15.9269	4.69974	1.14849e-06	3.44546e-06
ACVR1B	61	10	15.9269	2.61097	1.47904e-09	3.47438e-08
MSH3	60	12	15.6658	3.13316	1.52099e-08	1.21679e-07
CCNE1	59	39	15.4047	10.1828	0.0274738	0.0299715
PIK3R1	59	12	15.4047	3.13316	2.39148e-08	1.63987e-07
RASA1	57	12	14.8825	3.13316	5.88676e-08	2.56877e-07
ELF3	57	9	14.8825	2.34987	3.61915e-09	3.47438e-08
FBXW7	55	20	14.3603	5.22193	4.31883e-05	7.40372e-05
PPM1D	55	14	14.3603	3.65535	7.34401e-07	2.51795e-06
MET	53	17	13.8381	4.43864	1.43654e-05	3.28352e-05
CTNNB1	53	13	13.8381	3.39426	7.91081e-07	2.53146e-06
TGFBR2	46	10	12.0104	2.61097	1.455e-06	4.10824e-06
NOTCH1	44	34	11.4883	8.87728	0.15409	0.160789
ARID1B	42	18	10.9661	4.69974	0.00149246	0.00188521
BRAF	42	12	10.9661	3.13316	3.96675e-05	7.40372e-05
RPL22	38	12	9.92167	3.13316	0.000203476	0.000295965
CDKN1B	37	7	9.66057	1.82768	6.15809e-06	1.47794e-05
CDH1	36	11	9.39948	2.87206	0.000231967	0.000327483
ZFHX3	35	15	9.13838	3.91645	0.00360479	0.00432574
MAP2K7	33	12	8.61619	3.13316	0.00143456	0.00186105
B2M	31	7	8.09399	1.82768	9.53255e-05	0.000147601
STK11	29	19	7.5718	4.96084	0.0969654	0.10343
KDM6A	27	4	7.04961	1.04439	3.88612e-05	7.40372e-05
AXIN1	18	15	4.69974	3.91645	0.363862	0.363862
