# Supplementary material for: Rearrangement processes and structural variations show evidence of selection in oesophageal adenocarcinomas
Source: Commun Biol. 2022 Apr 8;5:335. doi: 10.1038/s42003-022-03238-7 (PMC8993906; doi:10.1038/s42003-022-03238-7)
Supplement: Supplementary file 12 — Supplementary Data 10 [file 42003_2022_3238_MOESM12_ESM.xlsx]

## Sheet: SV Driver hotspots
Supplementary_Data_10.SV driver hotspots
chrom	start	end	Genes
chr1	10000001	11500000	APITD1, APITD1-CORT, CASZ1, CORT, DFFA, KIF1B, NMNAT1, PEX14, PGD, RBP7, RP11-84A14.4, RP4-734G22.3, UBE4B, C1orf127, EXOSC10, MASP2, MTOR, RP4-635E18.7, SRM, TARDBP
chr1	22000001	23000000	CDC42, CDC42-IT1, CELA3B, EPHA8, HSPG2, LINC00339, USP48, WNT4, ZBTB40
chr1	31500001	33500000	BAI2, COL16A1, FABP3, HCRTR1, KHDRBS1, PEF1, PTP4A2, PUM1, RP11-73M7.6, RP11-73M7.9, RP11-84A19.2, RP11-84A19.4, SERINC2, SNRNP40, SPOCD1, TINAGL1, ZCCHC17, BSDC1, CCDC28B, DCDC2B, EIF3I, FAM229A, HDAC1, KPNA6, LCK, MARCKSL1, MTMR9LP, RP1-27O5.3, RP11-277A4.4, TMEM39B, TSSK3, TXLNA,AK2, FNDC5, HPCA, KIAA1522, RBBP4, RNF19B, RP1-117O3.2, RP11-114B7.6, S100PBP, SYNC, YARS, ZBTB8A, ZBTB8OS
chr1	49000001	50500000	AGBL4, AGBL4-IT1, BEND5, RP11-141A19.1, RP11-141A19.2
chr1	115000001	116000000	AMPD1, BCAS2, CSDE1, DENND2C, NGF, NR1H5P, NRAS, RP4-663N10.1, SIKE1, SYCP1, TRIM33, TSPAN2
chr1	151500001	152500000	AL450992.2, AL450992.6, AL589765.1, CELF3, CGN, FLG, FLG-AS1, FLG2, HRNR, NBPF18P, RIIAD1, RORC, RP1-91G5.3, RP11-74C1.4, S100A10, S100A11, SNX27, TCHH, TDRKH, THEM4, THEM5, TUFT1
chr1	154500001	156500000	ADAR, ASH1L, ASH1L-IT1, CHRNB2, DCST1, DCST2, DPM3, EFNA3, EFNA4, FAM189B, GBA, HCN3, KCNN3, KRTCAP2, MUC1, PBXIP1, PMVK, RP11-201K10.3, SHC1, SLC50A1, ZBTB7B,ARHGEF2, DAP3, DAP3P1, GON4L, KIAA0907, MSTO1, MSTO2P, RP11-29H23.5, RP11-29H23.6, SYT11, C1orf61, C1orf85, CCT3, IQGAP3, LAMTOR2, LMNA, MEF2D, MEX3A, PMF1, PMF1-BGLAP, RAB25, RHBG, RP11-139I14.2, SEMA4A, SLC25A44, SMG5, TMEM79, UBQLN4
chr1	173500001	175000000	ANKRD45, GAS5, KLHL20, RABGAP1L, RC3H1, RC3H1-IT1, RP11-160H22.5, RP3-436N22.3, SLC9C2, ZBTB37,CACYBP, MRPS14, RP1-102G20.5
chr1	188500001	189500000	LINC01035, RP11-316I3.1
chr1	201500001	202500000	AC096677.1, ARL8A, ELF3, GPR37L1, IPO9, IPO9-AS1, LGR6, LMOD1, NAV1, PPP1R12B, PTPN7, PTPRVP, RP11-465N4.2, RP11-510N19.5, SNORA70, TIMM17A, UBE2T
chr1	234500001	235500000	ARID4B, GGPS1, IRF2BP2, LINC00184, LINC01132, RBM34, RP11-443B7.1, RP4-781K5.4, RP4-781K5.6, RP4-781K5.7, RP4-781K5.9, RP5-855F14.2, TARBP1, TOMM20
chr1	244500001	247500000	ADSS, C1orf101, COX20, DESI2, EFCAB2, HNRNPU, HNRNPU-AS1, KIF26B, RP11-156E8.1, RP11-518L10.5, RP11-62I21.1,COX20, RP11-522M21.3, SMYD3,KIF26B, RP11-36N20.1,CNST, KIF28P, RP11-439E19.3, RP11-690C23.2, RP11-690C23.4, SCCPDH, TFB2M,AHCTF1, CNST, MIR3916, ZNF124, ZNF496, ZNF670, ZNF695
chr2	43000001	44000000	AC010883.5, AC016735.2, AC093609.1, AC098824.6, FTOP1, HAAO, PLEKHH2, THADA, ZFP36L2
chr2	64000001	65500000	AC008074.3, AFTPH, PELI1, SERTAD2, UGP2, VPS54, WDPCP,AC007880.1, AC008074.3, ACTR2, CEP68, RAB1A, SLC1A4
chr3	3500001	5000000	AC026188.1, LRRN1, SETMAR, SUMF1,AC018816.3, BHLHE40-AS1, EGOT, ITPR1
chr3	52500001	53500000	DCP1A, GLT8D1, GNL3, ITIH1, ITIH4, NEK4, NISCH, NT5DC2, PBRM1, PRKCD, RFT1, RP11-894J14.5, RP5-966M1.6, SFMBT1, SMIM4, STAB1, TKT, TMEM110, TMEM110-MUSTN1
chr3	160500001	162000000	B3GALNT1, EEF1GP4, NMD3, PPM1L, PSMC1P7, RP11-3P17.3, RP11-3P17.4, RP11-3P17.5, SPTSSB,EEF1GP4, RP11-774I5.1
chr3	163000001	164500000	CT64, RP11-418B12.1,RP11-71H9.1, RP11-71H9.2
chr3	184000001	185000000	C3orf70, EHHADH, EIF2B5, EIF2B5-IT1, EIF4G1, EPHB3, PSMD2, RP11-329B9.1, RP11-329B9.4, RP11-433C9.2, THPO, VPS8
chr3	185500001	187000000	AHSG, DGKG, DNAJB11, ETV5, HRG, KNG1, RP11-134F2.2, RP11-443P15.2, RP11-48F14.1, RP11-573D15.8, RP11-78H24.1, RP11-795A2.3, TBCCD1, TRA2B, RP11-573D15.2, RPL39L, ST6GAL1
chr4	75000001	76500000	BTC, EREG, MTHFD2L, PARM1, RP11-44F21.2, RCHY1, RP11-542G1.1, THAP6
chr4	90500001	93000000	CCSER1, MMRN1, RP11-115D19.1, SNCA,AC004054.1, CCSER1, RP11-763F8.1, RP11-354O24.1
chr5	40000001	41000000	C7, CARD6, LINC00604, PRKAA1, PTGER4, RPL37, TTC33
chr5	41500001	44500000	C5orf51, GHR, OXCT1, OXCT1-AS1,CCDC152, SEPP1,AC025171.1, ANXA2R, C5orf28, C5orf34, CCDC152, CCL28, CTD-2035E11.4, CTD-2201E18.3, HMGCS1, NIM1K, RP11-159F24.2, RP11-159F24.3, ZNF131, CTD-2210P15.2, NNT, NNT-AS1, PAIP1, RP11-159F24.5, RP11-159F24.6, RP11-8L21.1,C5orf34, FGF10, FGF10-AS1
chr5	57500001	58500000	CTD-2176I21.2, GAPT, PDE4D, PLK2, RAB3C, RP11-266N13.2, RP11-479O16.1
chr6	1000001	3000000	AL033381.1, FOXF2, GMDS,GMDS, GMDS-AS1, MYLK4, NQO2, RP1-90J20.8, RP11-420G6.4, SERPINB1, SERPINB6, WRNIP1
chr6	39000001	40500000	DAAM2, GLP1R, KCNK17, KCNK5, KIF6, MOCS1, SAYSD1, LINC00951, LRFN2, RP11-552E20.1, TDRG1
chr6	42500001	43500000	ABCC10, C6orf226, CNPY3, CRIP3, CUL9, DLK2, GLTSCR1L, GNMT, KLC4, MRPL2, PEX6, POLR1C, PPP2R5D, PRPH2, PTCRA, PTK7, RP1-20C7.6, RP3-330M21.5, RP3-475N16.1, RPL7L1, RRP36, SLC22A7, TBCC, TJAP1, TTBK1, UBR2, XPO5, YIPF3, ZNF318
chr6	44000001	45000000	AARS2, CAPN11, CDC5L, MRPL14, NFKBIE, NUDT19P4, RP11-444E17.6, RP5-1120P11.1, SLC29A1, SPATS1, SUPT3H, TCTE1, TMEM151B, TMEM63B
chr6	46500001	48000000	ANKRD66, CD2AP, CYP39A1, GPR110, GPR116, MEP1A, PLA2G7, RP11-446F17.3, SLC25A27, TNFRSF21,CD2AP, GPR111, GPR115, OPN5, PTCHD4, RP11-550C4.6
chr6	52000001	53000000	EFHC1, FBXO9, GSTA1, GSTA2, GSTA5, GSTA6P, GSTA7P, ICK, IL17A, MCM3, MIR133BHG, PAQR8, RN7SK, RP1-152L7.1, RP1-152L7.3, RP1-152L7.5, RP11-392A23.4, TMEM14A, TRAM2, TRAM2-AS1
chr6	70500001	71500000	C6orf57, COL19A1, COL9A1, FAM135A, RP1-149L1.1, RP11-462G2.2, SMAP1
chr6	135000001	136500000	AHI1, ALDH8A1, CTA-212D2.2, GAPDHP73, HBS1L, LINC00271, MYB, RP3-388E23.2, PDE7B, RP13-143G15.3, RP13-143G15.4
chr6	147000001	149000000	ADGB, RP11-307P5.1, SAMD5, STXBP5, STXBP5-AS1,RP11-242F11.2, RP11-307P5.2, RP11-631F7.1, SASH1
chr7	16000001	18000000	AC073333.8, AGR2, AGR3, ANKMY2, BZW2, ISPD, ISPD-AS1, LRRC72, SOSTDC1, TSPAN13,AC003075.4, AC019117.1, AC019117.2, AC073333.8, AC098592.8, AHR, AC017060.1, SNX13
chr7	47000001	48500000	AC004870.3, AC004870.4, AC004870.5, AC004901.1, C7orf65, C7orf69, HUS1, LINC00525, PKD1L1, TNS3,ABCA13, C7orf57, SUN3
chr7	53500001	55000000	GS1-179L18.1, GS1-278J22.2, RN7SKP218, RP11-436F9.1, RP11-806J6.1,GS1-18A18.1, GS1-18A18.2, RP11-745C15.2, SEC61G, VSTM2A
chr7	65500001	66500000	AC068533.7, CRCP, GS1-124K5.10, GS1-124K5.11, GS1-124K5.12, GS1-124K5.2, GS1-124K5.7, GTF2IRD1P1, KCTD7, LINC00174, RABGEF1, RP11-458F8.1, RP11-458F8.4, RP5-1132H15.1, SBDS, snoU13, TMEM248, TPST1, TYW1
chr7	88000001	92500000	AC002127.4, ZNF804B,AC002064.4, AC002064.5, AC002383.2, C7orf63, GTPBP10, STEAP1, STEAP2, STEAP2-AS1, AC002456.2, AC006153.3, CDK14, CLDN12, CTB-13L3.1,AC002456.2, FZD1, RP11-115N4.1,CDK14, CTB-111F10.1, MTERF, RP11-142A5.1,AC000120.7, AKAP9, ANKIB1, CTB-161K23.1, CYP51A1, KRIT1, LRRD1, AC002454.1, AC007566.10, CDK6, CTB-10G5.1, ERVW-1, FAM133B, GATAD1, PEX1, RBM48, TMBIM7P
chr7	94000001	95000000	AC002429.5, CASD1, COL1A2, PEG10, PON1, PON3, PPP1R9A, SGCE
chr7	104000001	105500000	CTB-152G17.6, KMT2E, LHFPL3, LHFPL3-AS1, LINC01004, RP11-325F22.2, SRPK2,ATXN7L1, CTB-152G17.6, EFCAB10, PUS7, RINT1, RP11-251G23.5
chr7	157500001	158500000	AC011899.9, NCAPG2, PTPRN2
chr8	10000001	11000000	AF131215.2, AF131215.4, AF131215.6, AF131215.9, C8orf74, CTD-2135J3.3, MSRA, PINX1, PRSS51, PRSS55, RP11-981G7.1, RP11-981G7.2, RP11-981G7.6, RP1L1, SOX7, XKR6
chr8	89500001	91000000	RP11-255L13.1, RP11-586K2.1,NBN, OSGIN2, RIPK2, RP11-255L13.1, RP11-37B2.1
chr8	99000001	101000000	C8orf47, HRSP12, KB-1208A12.3, KB-1458E12.1, MATN2, NIPAL2, OSR2, POP1, RPL30, STK3,CTD-2340D6.2, RP11-410L14.2, VPS13B,AC018442.1, COX6C, CTD-2340D6.2, RGS22
chr8	114500001	115500000	RP11-267L5.1, RP11-67H2.1
chr8	128500001	131000000	CASC11, MYC, PVT1, RP11-89M16.1, TMEM75,PVT1,CCDC26, LINC00977, RP11-26E5.1, FAM49B, GSDMC, RP11-419K12.1, RP11-473O4.1, RP11-473O4.5
chr8	132000001	133000000	ADCY8, EFR3A
chr8	141000001	142500000	AGO2, CASC7, CHRAC1, PTK2, TRAPPC9, CTD-3064M3.4, DENND3, GPR20, MROH5, PTP4A3, RP11-10J21.5, RP11-128L5.1, SLC45A4
chr9	8500001	10500000	PTPRD, RP11-75C9.2, RP11-527D15.1
chr9	20500001	23000000	FOCAD, IFNA7, IFNA8, IFNB1, IFNNP1, MIR31HG, MLLT3, PTPLAD2,C9orf53, CDKN2A, CDKN2B-AS1, KHSRPP1, MTAP, RP11-145E5.5, RP11-149I2.4, CDKN2B, DMRTA1, RP11-408N14.1,CDKN2B, RP11-399D6.2
chr9	25000001	27000000	RP11-33G16.1,CAAP1, IFT74, LRRC19, PLAA, RP11-18A15.1, RP11-337A23.5, RP11-337A23.6
chr9	32500001	34000000	APTX, AQP3, AQP7, B4GALT1, BAG1, CHMP5, DDX58, DNAJA1, NDUFB6, NFX1, NOL6, RP11-205M20.7, RP11-311H10.4, RP11-326F20.5, RP11-462B18.3, SMU1, SPINK4, TMEM215, TOPORS-AS1,ANKRD18B, ANXA2P2, APTX, CYP4F26P, PRSS3, RP11-384P7.5, RP11-384P7.7, UBAP2, UBE2R2
chr9	34500001	35500000	ARID3C, ATP8B5P, CNTFR, CNTFR-AS1, FAM205A, FAM205B, FAM214B, GALT, PIGO, RUSC2, UNC13B, VCP
chr9	130000001	131500000	C9orf117, CDK9, CIZ1, DNM1, DPM2, ENG, FAM102A, FAM129B, FPGS, GARNL3, LCN2, LRSAM1, NAIF1, PIP5KL1, PTGES2, PTRH1, RP11-203J24.8, RP11-203J24.9, RP11-228B15.4, RP11-379C10.1, RP11-395P17.3, RPL12, SH2D3C, SLC25A25, SLC2A8, ST6GALNAC4, ST6GALNAC6, STXBP1, TOR2A, ZNF79,CDK9, COQ4, GLE1, GOLGA2, ODF2, PKN3, RN7SL560P, RP11-216B9.6, SET, SLC27A4, SPTAN1, TMSB4XP4, URM1, WDR34, ZER1
chr9	139000001	140500000	ABCA2, AGPAT2, C9orf139, C9orf142, C9orf163, C9orf172, DNLZ, EGFL7, ENTPD2, FAM69B, FBXW5, FUT7, GPSM1, LCN10, LCN12, LCN15, LCN6, LCN8, MAMDC4, MAN1B1, NOTCH1, PMPCA, PTGDS, QSOX2, RABL6, RP11-216L13.18, RP11-229P13.22, RP11-251M1.1, TRAF2, ANAPC2, DPH7, DPP7, EXD3, FAM166A, GRIN1, NDOR1, NELFB, NOXA1, NRARP, NSMF, PNPLA7, RNF224, RP11-350O14.18, RP13-122B23.8, TOR4A, TPRN, TUBB4B
chr10	32000001	33500000	ARHGAP12, C10ORF68, CCDC7, EPC1, KIF5B, RP11-135A24.2, RP11-166N17.1, RP11-166N17.3,C10ORF68, ITGB1, NRP1, RP11-462L8.1
chr10	76500001	78500000	C10orf11, COMTD1, DUSP13, KAT6B, RP11-399K21.11, RP11-399K21.14, SAMD8, VDAC2, ZNF503, ZNF503-AS1, ZNF503-AS2, RP11-367B6.2
chr10	115500001	116500000	ABLIM1, AFAP1L2, C10orf118, DCLRE1A, NHLRC2, PLEKHS1, TDRD1, VWA2
chr11	500001	3000000	AP006621.5, AP006621.8, AP006621.9, AP2A2, BRSK2, C11orf35, CD151, CDHR5, CEND1, CHID1, DEAF1, EFCAB4A, EPS8L2, IRF7, LRRC56, MIR210HG, MOB2, MUC2, MUC5AC, MUC6, PDDC1, PHRF1, PIDD, POLR2L, RNH1, RP11-1391J7.1, RP11-496I9.1, RP13-870H17.3, RPLP2, SLC25A22, TALDO1, TMEM80, TOLLIP, TSPAN4,AP2A2, DUSP8, FAM99B, KRTAP5-4, MRPL23, SYT8, TNNT3,AC124057.5, C11orf21, CD81, CD81-AS1, H19, IGF2, INS-IGF2, …
chr11	45500001	47500000	AMBRA1, C11orf94, CHST1, CREB3L1, CRY2, CTD-2210P24.1, CTD-2210P24.6, CTD-2589M5.4, CTD-2589M5.5, DGKZ, MAPK8IP1, PHF21A, RP11-430H10.4, RP11-702F3.3, RP11-958J22.1, SLC35C1, ARHGAP1, ATG13, C11orf49, CKAP5, F2, HARBI1, LRP4, LRP4-AS1, ZNF408,ACP2, AMBRA1, ARFGAP2, CELF1, DDB2, MADD, MYBPC3, NR1H3, RP11-390K5.3, RP11-750H9.5
chr11	49500001	50500000	RP11-163O19.1, RP11-347H15.1, RP11-347H15.2, RP11-347H15.4, RP11-347H15.5, RP11-574M7.1, RP11-574M7.2, RP11-707M1.1
chr11	62000001	63000000	AHNAK, ASRGL1, B3GAT3, BSCL2, CTD-2531D15.4, CTD-2531D15.5, EEF1G, GANAB, HNRNPUL2, HNRNPUL2-BSCL2, LRRN4CL, MIR3654, MTA2, NPM1P35, RP11-703H8.9, RP11-727F15.11, RP11-831H9.11, SCGB1A1, SLC22A10, SLC22A24, SLC22A25, SLC22A6, SLC22A8, SLC3A2, SNHG1, STX5, TAF6L, TMEM179B, TMEM223, TTC9C, TUT1, WDR74
chr11	64500001	69000000	AP000769.1, ATG2A, C11orf85, CAPN1, CDC42BPG, CDC42EP2, CDCA5, DPF2, EHBP1L1, EHD1, FRMD8, LTBP3, MALAT1, MAP3K11, MAP4K2, MEN1, MIR194-2, NAALADL1, NEAT1, PCNXL3, POLA2, PPP2R5B, PYGM, RASGRP2, RELA, RP11-867O8.5, SCYL1, SF1, SIPA1, SLC22A20, SLC25A45, SYVN1, TIGD3, TMEM262, VPS51, ZFPL1, CATSPER1, CFL1, FIBP, MUS81, PACS1, RP11-770G2.2, SF3B2, SNX32, TSGA10IP,BBS1, BRMS1, CNIH2, CTD-3074O7.11, …
chr11	70000001	71500000	ANO1, ANO1-AS1, AP000487.5, AP000487.6, CTTN, PPFIA1, SHANK2, SHANK2-AS2, SHANK2-AS3,AP000867.1, AP002387.1, DHCR7, ENPP7P8, KRTAP5-11, NADSYN1, RP11-660L16.2, UNC93B6
chr11	74000001	75000000	AP001372.2, ARRB1, CHRDL2, CTD-2562J17.2, CTD-2562J17.4, HNRNPA1P40, KCNE3, P4HA3, PGM2L1, POLD3, RN7SKP297, RNF169, RP11-147I3.1, RP11-632K5.2, RP11-632K5.3, RP11-702H23.4, RP11-702H23.6, RP11-864N7.1, SLCO2B1, SPCS2, XRRA1
chr11	76500001	77500000	ACER3, AQP11, CAPN5, CLNS1A, CTD-2547H18.1, DKFZP434E1119, GDPD4, MYO7A, PAK1, RSF1, TSKU
chr11	78000001	79000000	CTD-2337I7.1, GAB2, NARS2, RP11-452H21.1, RP11-452H21.4, RP11-843A23.1, TENM4
chr11	80500001	81500000
chr11	92500001	94000000	C11orf54, CCDC67, FAT3, KIAA1731, SLC36A4, SMCO4, TAF1D, HEPHL1, MED17, PANX1, RP11-680H20.1, VSTM5
chr12	82000001	83500000	CCDC59, METTL25, PPFIA2, RP11-362A1.1, TMTC2
chr12	124500001	125500000	DHX37, FAM101A, MIR5188, NCOR2, RP11-408I18.9, SCARB1, UBC
chr14	43000001	44000000	CTD-2307P3.1, HNRNPUP1
chr14	45000001	46000000	C14orf28, FAM179B, FANCM, FKBP3, KLHL28, MIS18BP1, PRPF39, RP11-398E10.1, RP11-857B24.1, RP11-857B24.5
chr14	50000001	51000000	AL627171.1, ATP5S, C14orf182, C14orf183, CDKL1, KLHDC1, KLHDC2, L2HGDH, LRR1, MAP4K5, MGAT2, NEMF, POLE2, RP11-247L20.3, RP11-58E21.3, RP11-58E21.4, RP11-58E21.5, RP11-58E21.7, RP11-649E7.5, RPL36AL, RPS29, SOS2, VCPKMT
chr14	67000001	68500000	ATP6V1D, EIF2S1, FAM71D, GPHN, MPP5, PLEK2, TMEM229B,ARG2, ATP6V1D, PIGH, PLEKHH1, RAD51B, RDH12, RP11-1012A1.4, RP11-643G16.3, RP11-643G16.4, VTI1B, ZFYVE26
chr14	70500001	72000000	ADAM20P1, COX16, CTD-2540L5.5, CTD-2540L5.6, MAP3K9, PCNX, RP11-486O13.2, RP11-486O13.4, SLC8A3, SYNJ2BP, SYNJ2BP-COX16, TTC9,CTD-2540L5.5, RP1-261D10.2, SIPA1L1
chr15	90000001	91500000	ANPEP, AP3S2, C15orf38, C15orf38-AP3S2, CIB1, CTD-2315E11.1, GDPGP1, IDH2, IQGAP1, KIF7, LINC00928, MESP2, PEX11A, PLIN1, RHCG, RP11-429B14.1, RP11-429B14.3, RP11-429B14.4, RP11-617F23.1, RP11-697E2.6, RP11-697E2.7, SEMA4B, TICRR, TTLL13, WDR93, ZNF710, ZNF774,AC068831.3, BLM, CRTC3, CTD-3065B20.3, FES, FURIN, RP11-387D10.2, UNC45A
chr16	6000001	7500000	RBFOX1, RP11-185J20.2, RP11-420N3.2, RP11-509E10.1
chr16	11000001	12500000	BCAR4, CIITA, CLEC16A, CTD-3088G3.8, DEXI, GSPT1, LITAF, PRM3, RMI2, RP11-166B2.8, RP11-396B14.2, RP11-490O6.2, RP11-876N24.4, RP11-876N24.5, RPL7P46, RSL1D1, SNN, TXNDC11, ZC3H7A, RP11-166B2.1, RP11-166B2.7, SNX29
chr16	62500001	64000000	RP11-368L12.1, RP11-96H17.1, RP11-370P15.2
chr16	89000001	90000000	ACSF3, ANKRD11, CDH15, CDK10, CPNE7, DPEP1, FANCA, MC1R, RP1-168P16.1, RP1-168P16.2, RP11-104N10.1, RP11-46C24.3, RP11-566K11.7, RPL13, SPATA2L, SPATA33, SPG7, SPIRE2, TCF25, VPS9D1, ZNF276
chr17	1000001	2000000	ABR, AC144836.1, CRK, DPH1, INPP5K, MYO1C, OVCA2, PITPNA, PRPF8, RN7SL105P, RP11-667K14.4, RP11-818O24.3, RP11-961A15.1, RPA1, RTN4RL1, SCARF1, SERPINF2, SLC43A2, SMG6, SMYD4, WDR81, YWHAE
chr17	4000001	5000000	AC091153.4, ALOX15, ANKFY1, ARRB2, C17orf107, CAMTA2, CHRNE, CXCL16, CYB5D2, ENO3, KIF1C, MINK1, MYBBP1A, PELP1, PFN1, PLD2, RP13-580F15.2, SLC52A1, SPNS2, SPNS3, UBE2G1, ZFP3, ZZEF1
chr17	37000001	39500000	AC087491.2, ARL5C, CACNB1, CDK12, CTD-2206N4.4, ERBB2, FBXL20, FBXO47, GRB7, IKZF3, KRT8P34, LASP1, LRRC37A11P, MED1, MIEN1, NEUROD2, PGAP3, PLXDC1, PNMT, PPP1R1B, RP1-56K13.2, RP1-56K13.5, RP11-690G19.3, RP11-690G19.4, RP11-94L15.2, RPL19, STARD3, TCAP, CASC3, CDC6, CSF3, CTD-2267D19.2, GSDMA, GSDMB, LRRC3C, MED24, MSL1, NR1D1, ORMDL3, PSMD3, RAPGEFL1, RARA, RP11-387H17.4, RP11-387H17.6, THRA, W…
chr17	55500001	56500000	BZRAP1, BZRAP1-AS1, CUEDC1, DYNLL2, LPO, MPO, MSI2, RNF43, RP11-118E18.4, RP11-159D12.5, RP11-343K8.3, RP11-60A24.3, SUPT4H1, VEZF1
chr17	57000001	58500000	AC099850.1, CLTC, CTD-2510F5.6, DHX40, GDPD1, PPM1E, PRR11, PTRH2, RP11-567L7.6, RPS6KB1, SKA2, TRIM37, TUBD1, VMP1, YPEL2,C17orf64, CTD-2319I12.1, CTD-2319I12.2, CTD-2319I12.4, DHX40P1, HEATR6, RP11-178C3.1, RP11-178C3.2, RP11-178C3.6, RP11-3K24.1, TBC1D3P1-DHX40P1, USP32
chr17	64500001	66000000	AC006947.1, CACNG4, CACNG5, HELZ, PITPNC1, PRKCA, PSMD12, RP11-401F2.3,BPTF, C17orf58, NOL11, RP11-557B23.3
chr17	70000001	71500000	AC005152.3, AC007461.2, CTD-3010D24.3, LINC00511, RP11-57A1.1, RP11-84E24.2, SLC39A11, SOX9, SOX9-AS1,CDC42EP4, COG1, FAM104A, RP11-143K11.5, SDK2, SSTR2
chr17	79000001	80000000	AATK, AATK-AS1, AC174470.1, ACTG1, ALYREF, ANAPC11, ARHGDIA, ASPSCR1, AZI1, BAIAP2, C17orf70, DCXR, FAM195B, HGS, MAFG, MYADML2, NOTUM, NPLOC4, PCYT2, PDE6G, PYCR1, RAC3, RP11-1055B8.2, RP11-1055B8.3, RP11-1055B8.6, RP11-1055B8.7, RP11-498C9.3, RP13-1032I1.7, RP13-650J16.1, RP13-766D20.2, SIRT7, SLC38A10, TSPAN10
chr18	500001	1500000	C18orf56, CLUL1, ENOSF1, LINC00470, RP11-672L10.1, RP11-672L10.2, RP11-672L10.3, RP11-689C9.1, RP11-78F17.1, RP11-806L2.5, TYMS, YES1
chr18	6000001	7000000	ARHGAP28, C18orf64, L3MBTL4, LAMA1, RP11-760N9.1, RP11-793A3.2
chr18	7500001	8500000	PTPRM, RFWD2P1, RP11-678G15.2, THEMIS3P
chr18	19000001	24000000	ABHD3, CTAGE1, ESCO1, GATA6, GATA6-AS1, GREB1L, MIB1, MIR1-2, RNA5SP451, RP11-13N13.6, RP11-268I9.3, RP11-296E23.1, RP11-595B24.1, RP11-595B24.2, RP11-627G18.1, RP11-627G18.2, RP11-627G18.4, SNRPD1,CTAGE1, RBBP8, RP11-370A5.1, RP11-739L10.1,CABLES1, RP11-17J14.2, TMEM241,ANKRD29, C18orf8, CABLES1, LAMA3, NPC1, RIOK3, CABYR, OSBPL1A, RP11-403A21.1, RP11-403A21.2, RP11-403A21.3, RP11-621L6.2, RP11-…
chr18	28000001	29000000	DSC1, DSC2, DSC3, DSG1, RP11-25I11.1, RP11-408H20.2, RP11-534N16.1
chr19	1000001	2000000	ABCA7, ABHD17A, AC004528.4, AC027307.3, ADAT3, APC2, ATP8B3, BTBD2, C19orf25, C19orf26, CIRBP, CIRBP-AS1, CNN2, CSNK1G2, CSNK1G2-AS1, CTB-31O20.8, DAZAP1, EFNA2, GAMT, GPX4, GRIN3B, HMHA1, KLF16, MBD3, MEX3D, MIDN, MIR1909, MUM1, NDUFS7, ONECUT3, PCSK4, PLK5, POLR2E, REXO1, RNU6-2, RPS15, SBNO2, SCAMP4, STK11, TCF3, TMEM259, UQCR11
chr19	10000001	11500000	ANGPTL6, AP1M2, ATG4D, C19orf38, C3P1, CDC37, CDKN2D, CTC-539A10.7, CTD-2369P2.12, CTD-2369P2.5, DNM2, DNMT1, ICAM1, ILF3, ILF3-AS1, KEAP1, MRPL4, OLFM2, PDE4A, QTRT1, RAVER1, S1PR5, SLC44A2, TYK2,AP1M2, C19orf52, CARM1, CTC-215O4.4, CTC-510F12.2, CTC-510F12.4, DKFZP761J1410, DOCK6, EPOR, KANK2, LDLR, RAB3D, SMARCA4, SPC24, TMEM205, TSPAN16, YIPF2
chr19	29000001	30000000	AC005307.3, AC005394.1, AC005616.1, AC007795.1, AC011524.1, AC079466.1, CTB-32O4.2, CTC-525D6.1, CTC-525D6.2, LINC00906, UQCRFS1
chr19	30500001	31500000	AC005597.1, CTC-400I9.2, CTC-400I9.3, URI1, ZNF536
chr19	38500001	40000000	AC005789.9, AC104534.2, AC104534.3, ACTN4, CAPN12, CATSPERG, CTB-186G2.4, CTC-360G5.8, CTC-360G5.9, DPF1, ECH1, FBXO17, GGN, LGALS4, MAP4K1, NFKBIB, RINL, RYR1, SARS2, SIPA1L3, SIRT2, SPINT2,AC011500.1, GMFG, NCCRP1, PAK4, PAPL, PLEKHG2, RPS16, SAMD4B, SUPT5H, TIMM50, ZFP36
chr19	44500001	46000000	AC138472.4, APOC1P1, APOE, BCAM, BCL3, CBLC, CEACAM16, CEACAM19, CEACAM20, CEACAM22P, CLPTM1, CTB-129P6.11, CTB-129P6.4, CTB-171A8.1, CTC-512J12.4, CTC-512J12.6, IGSF23, PVR, PVRL2, ZNF112, ZNF180, ZNF223, ZNF227, ZNF229, ZNF233, ZNF235, ZNF284, ZNF285,AC006126.3, AC006126.4, AC138472.4, CD3EAP, CKM, CLASRP, CTB-179K24.3, ERCC1, ERCC2, EXOC3L2, GEMIN7, KLC3, MARK4, NKPD1, PPP1R13L, PPP1R37, RELB,…
chr19	48500001	50000000	C19orf68, CARD8, CCDC114, CTC-241F20.4, CTC-273B12.5, CTC-273B12.7, DBP, DHDH, FAM83E, FTL, FUT2, GRIN2D, GRWD1, GYS1, HSD17B14, KDELR1, LIG1, LMTK3, MAMSTR, NTN5, NUCB1, NUCB1-AS1, PLA2G4C, PLEKHA4, PPP1R15A, RASIP1, RPL18, RUVBL2, SEC1P, SPHK2, SULT2B1, SYNGR4, TMEM143, ZNF114,ALDH16A1, C19orf73, CCDC155, CGB1, CGB7, CGB8, CTB-60B18.6, CTD-3148I10.15, CTD-3148I10.9, DKKL1, FLT3LG, KCNA7, NTF4, …
chr20	22000001	23000000	FOXA2, LINC00261, RP11-359G22.2, RP4-788L20.3, RP5-828K20.2
chr20	47500001	49500000	ARFGEF2, B4GALT5, CSE1L, KCNB1, PTGIS, SLC9A8, STAU1, ZFAS1, ZNFX1,B4GALT5, KRT18P4, RNF114, RP11-112L6.2, RP11-112L6.3, RP11-112L6.4, RP11-290F20.1, RP11-290F20.2, RP11-290F20.3, SNAI1, TMEM189, TMEM189-UBE2V1, UBE2V1, Y_RNA,BCAS4, FAM65C, PARD6B, PTPN1, RP4-530I15.6, RP4-530I15.9
chr21	35500001	37000000	AP000318.2, AP000320.7, AP000322.53, AP000330.8, CLIC6, KCNE1, LINC00160, RCAN1, RUNX1, SMIM11,AP000330.8
chr22	37500001	39000000	ANKRD54, BAIAP2L2, C1QTNF6, C22orf23, CARD10, CDC42EP1, CYTH4, EIF3L, ELFN2, GCAT, GGA1, H1F0, IL2RB, LGALS1, LGALS2, MFNG, MICALL1, NOL12, PDXP, PICK1, POLR2F, RAC2, RP1-151B14.6, RP1-63G5.5, RP5-1039K5.13, RP5-1039K5.17, RP5-1177I5.3, SH3BP1, SOX10, SSTR3, TRIOBP, Z83844.1, CSNK1E, DDX17, DMC1, KCNJ4, KDELR3, MAFF, PLA2G6, RP3-449O17.1, TMEM184B
chrX	31000001	33000000	DMD
chrX	120500001	121500000
