# Supplementary material for: Rearrangement processes and structural variations show evidence of selection in oesophageal adenocarcinomas
Source: Commun Biol. 2022 Apr 8;5:335. doi: 10.1038/s42003-022-03238-7 (PMC8993906; doi:10.1038/s42003-022-03238-7)
Supplement: Supplementary file 13 — Supplementary Data 11 [file 42003_2022_3238_MOESM13_ESM.xlsx]

## Sheet: Cases.types.SV.driver
Supplementary_Data_11. Breakdown of cases and SV types in SV driver genes
Gene	Source	Simple Cases	Complex Cases	Simple:BND	Simple:DEL	Simple:DUP	Simple:INV	Complex:BND	Complex:DEL	Complex:DUP	Complex:INV	Total
CDKN2A	Glodzik,Frankell	69	46	0	70	3	2	0	45	19	72	115
CDK12	Glodzik	18	78	0	11	10	8	119	203	180	398	96
ERBB2	Glodzik,Frankell	18	77	0	7	14	8	68	159	179	367	95
RARA	Glodzik	21	71	0	9	13	8	25	154	125	323	92
AKAP9	Glodzik	22	70	0	12	9	19	51	97	99	252	92
RUNX1	Glodzik,Focal	60	32	0	53	14	1	0	36	8	17	92
CCR7	Glodzik	20	71	0	8	13	8	22	145	127	316	91
ARID1A	Frankell	52	39	0	52	7	11	2	39	33	74	91
SMARCE1	Glodzik	20	69	0	9	12	8	16	147	135	316	89
CDK6	Glodzik,Frankell	20	66	0	12	10	17	21	90	104	242	86
CCND3	Frankell	21	61	0	15	15	10	49	98	88	212	82
GATAD1	Frankell	18	63	0	11	10	17	24	88	101	240	81
CCND1	Frankell	20	60	0	14	11	15	212	169	147	363	80
NFKBIE	Glodzik	20	59	0	16	15	11	137	140	123	272	79
MALAT1	Glodzik,Focal	32	47	0	24	11	12	2	34	34	105	79
LASP1	Glodzik	14	60	0	9	8	8	105	187	141	334	74
MYC	Glodzik,Frankell	20	54	0	7	26	6	108	96	109	234	74
POLQ	Frankell	20	52	0	13	7	18	0	36	46	96	72
MEN1	Glodzik	23	48	0	21	6	13	26	47	43	116	71
RAD51B	Glodzik,Focal	31	39	0	18	17	6	5	24	34	89	70
GATA6	Frankell	24	46	0	6	15	12	392	147	162	324	70
GATA4	Frankell	22	47	0	8	7	9	840	153	93	313	69
EGFR	Frankell	12	56	0	10	2	7	138	98	95	220	68
COX6C	Glodzik,Focal	29	38	0	21	14	20	0	63	61	130	67
TRPA1	Frankell	27	39	0	17	9	14	0	41	42	73	66
GPHN	Glodzik,Focal	28	38	0	23	11	6	0	33	26	78	66
EPHA3	Frankell	18	47	0	9	5	15	2	45	40	87	65
MDM2	Frankell	17	47	0	9	7	9	9	69	66	135	64
NRAS	Focal	21	43	0	13	10	13	8	30	26	76	64
JAK1	Frankell	24	40	0	14	10	13	0	43	41	91	64
LMNA	Focal	24	40	0	8	16	15	0	30	33	66	64
NBN	Glodzik,Focal	25	39	0	20	11	18	0	51	49	91	64
GPATCH8	Frankell	15	48	0	9	9	9	60	143	133	278	63
CRISPLD1	Frankell	23	40	0	17	8	13	0	43	41	76	63
LCK	Focal	25	38	0	17	8	13	0	40	42	81	63
SMAD4	Frankell	42	21	0	38	4	8	0	23	9	47	63
TRIM33	Focal	20	41	0	13	9	13	0	29	25	65	61
RNF43	Glodzik,Frankell	23	38	0	23	8	9	0	81	72	152	61
MUC1	Focal	24	37	0	7	18	15	0	28	32	66	61
SCN3A	Frankell	25	35	0	16	5	17	0	32	20	79	60
ABCB1	Frankell	18	41	0	14	7	18	1	71	61	168	59
MSI2	Glodzik	21	38	0	20	9	8	0	91	79	169	59
COIL	Frankell	18	40	0	16	8	8	2	95	80	166	58
ACVR2A	Frankell	24	34	0	28	4	14	0	40	35	90	58
KRAS	Frankell	9	48	0	7	3	6	85	104	120	270	57
KCNQ3	Frankell	15	41	0	6	7	5	3	36	25	77	56
CD1A	Frankell	17	39	1	8	7	14	0	27	27	67	56
SBDS	Focal	20	36	0	18	8	8	0	48	37	112	56
PTEN	Frankell	29	27	0	22	6	9	0	26	21	49	56
ACVR1B	Frankell	18	37	0	11	8	6	0	37	36	70	55
ARID2	Frankell	19	36	0	13	5	6	0	25	24	50	55
PBRM1	Focal,Frankell	22	33	0	23	7	7	0	35	36	74	55
C3orf62	Frankell	24	31	0	21	7	8	0	34	35	73	55
KAT6B	Glodzik,Focal	23	31	0	16	6	10	0	19	25	49	54
HIST1H3B	Frankell	13	40	0	10	7	7	0	28	32	83	53
MYB	Focal	20	33	0	10	13	4	41	51	63	124	53
APC	Frankell	27	26	0	18	10	13	1	26	25	55	53
ZNF521	Glodzik	24	29	0	13	4	12	81	58	70	145	53
ELF3	Focal,Frankell	21	31	0	12	12	15	0	29	33	72	52
MBD6	Frankell	14	37	0	8	8	4	0	40	45	85	51
CLTC	Glodzik,Focal	15	36	1	14	6	8	0	80	69	145	51
FAT3	Glodzik	17	34	0	7	8	12	0	36	41	87	51
CREB3L1	Focal	18	33	0	8	7	14	55	56	72	192	51
SS18	Glodzik	23	28	0	14	3	12	81	56	68	145	51
PIK3R1	Frankell	21	28	0	16	6	13	0	24	27	59	49
MLLT3	Glodzik	19	29	0	11	7	3	1	25	21	63	48
MSH3	Frankell	19	29	0	16	6	12	0	24	24	65	48
RASA1	Frankell	23	25	0	19	7	13	0	21	24	59	48
PIK3CA	Frankell	13	34	0	4	11	10	0	22	34	69	47
PPM1D	Frankell	13	34	0	11	7	6	0	76	68	141	47
MAP3K1	Frankell	18	29	0	11	4	12	0	20	21	65	47
DDB2	Focal	19	27	0	11	8	15	32	39	51	149	46
CTNNB1	Frankell	18	27	0	15	4	7	0	32	37	75	45
EPHA2	Frankell	27	18	0	19	10	9	0	12	11	32	45
DNAH7	Frankell	18	26	0	12	7	12	1	22	19	47	44
CCNE1	Frankell	11	32	0	5	8	5	409	235	271	500	43
MET	Frankell	9	33	1	10	4	9	8	56	55	135	42
NAV3	Frankell	13	29	0	13	3	6	0	25	23	56	42
LIN7A	Frankell	11	30	0	10	4	4	0	27	22	54	41
FBXW7	Frankell	12	29	0	11	4	6	0	29	30	47	41
BCL3	Focal	20	20	0	11	17	4	20	34	58	75	40
TSHZ3	Frankell	9	30	0	6	5	5	311	168	205	372	39
SMARCA4	Focal,Frankell	22	17	0	9	12	3	0	11	12	30	39
TGFBR2	Frankell	13	25	0	11	6	6	0	24	31	59	38
DNM2	Focal	19	19	0	9	10	3	15	24	28	47	38
PCDH17	Frankell	17	20	0	14	3	9	0	25	23	49	37
MTOR	Focal	21	16	0	13	8	9	0	8	11	28	37
LRRK2	Frankell	10	26	0	11	3	5	0	22	20	41	36
NIPBL	Frankell	14	22	0	10	5	16	1	21	27	54	36
KIF5B	Focal	15	21	0	4	9	8	3	11	16	42	36
CBLC	Focal	18	18	0	11	16	3	20	33	57	77	36
BRAF	Frankell	14	19	0	11	7	1	27	13	19	41	33
RMI2	Focal	14	18	0	5	5	7	0	14	17	18	32
CDKN1B	Frankell	15	17	0	9	3	9	0	18	9	26	32
TP53	Frankell	15	17	0	4	9	4	2	10	8	18	32
KEAP1	Focal	18	14	0	6	11	3	0	7	10	30	32
CIITA	Focal	14	16	0	4	6	7	0	14	15	17	30
RPL22	Frankell	17	11	0	10	4	7	0	5	6	15	28
B2M	Frankell	14	13	2	7	7	3	2	18	16	31	27
CDH1	Frankell	15	12	0	7	4	4	0	5	6	11	27
ARID1B	Frankell	17	10	0	14	3	2	0	14	11	16	27
IDH2	Focal	8	17	0	6	9	2	0	16	21	60	25
ERCC2	Focal	11	14	0	11	9	3	1	17	11	35	25
ETV5	Glodzik,Focal	10	15	0	7	7	9	68	38	70	108	25
PTPRD	Glodzik,Focal	9	15	0	8	2	3	68	38	28	68	24
NCOR2	Focal	7	16	0	6	3	0	0	8	11	16	23
CHD4	Frankell	8	15	0	3	2	4	1	13	9	16	23
KDM6A	Frankell	11	12	0	8	2	4	0	22	20	53	23
FAM196B	Frankell	10	12	0	3	3	8	0	5	8	22	22
MAP2K7	Frankell	10	12	0	7	3	1	0	5	6	19	22
ZFHX3	Frankell	12	10	0	7	3	2	0	4	7	10	22
SLIT2	Frankell	7	13	0	10	1	7	0	11	12	25	20
SET	Focal	9	11	0	6	2	2	0	5	8	7	20
SIN3A	Frankell	11	9	0	10	3	6	26	28	33	89	20
CRTC3	Focal	6	12	0	6	6	2	0	10	18	56	18
TCF3	Glodzik	12	6	0	7	5	1	0	3	3	4	18
CCDC102B	Frankell	8	9	0	4	1	6	25	21	21	53	17
FES	Focal	4	12	0	5	3	1	0	16	18	60	16
BLM	Focal	5	11	0	6	5	2	0	16	18	59	16
STK11	Glodzik,Frankell	10	6	0	7	5	0	0	6	3	7	16
NOTCH1	Focal,Frankell	6	8	0	0	5	1	0	3	7	3	14
MUC6	Frankell	12	2	0	7	5	0	0	0	1	3	14
ASPSCR1	Glodzik	5	7	0	1	5	0	0	8	6	4	12
YWHAE	Focal	6	6	0	2	4	0	22	4	10	18	12
FANCA	Focal	1	3	0	0	1	0	1	1	3	0	4
CHL1	Frankell	2	2	0	1	1	0	0	1	0	1	4
AXIN1	Frankell	3	1	0	3	0	0	1	0	0	1	4
