# Supplementary material for: Rearrangement processes and structural variations show evidence of selection in oesophageal adenocarcinomas
Source: Commun Biol. 2022 Apr 8;5:335. doi: 10.1038/s42003-022-03238-7 (PMC8993906; doi:10.1038/s42003-022-03238-7)
Supplement: Supplementary file 14 — Supplementary Data 12 [file 42003_2022_3238_MOESM14_ESM.xlsx]

## Sheet: Non-COSMIC SV drivers
Supplementary_Data_12. Non-COSMIC driver SV
chr	start	end	key	Genes	Putative driver
chr1	22000001	23000000	chr1_22000001_23000000	USP48,HSPG2,CELA3B,LINC00339,CDC42,CDC42-IT1,WNT4,ZBTB40,EPHA8	CDC42,WNT4
chr2	43000001	44000000	chr2_43000001_44000000	HAAO,FTOP1,AC098824.6,AC016735.2,AC093609.1,THADA,ZFP36L2,AC010883.5,PLEKHH2	THADA
chr2	64000001	65000000	chr2_64000001_65000000	WDPCP,UGP2,VPS54,PELI1,AC008074.3,AFTPH,SERTAD2	VPS54,PELI1
chr3	184000001	185000000	chr3_184000001_185000000	EIF2B5,PSMD2,EIF4G1,THPO,RP11-433C9.2,EIF2B5-IT1,EPHB3,RP11-329B9.4,RP11-329B9.1,VPS8,C3orf70,EHHADH	EPHB3,MAGEF1
chr6	46500001	47500000	chr6_46500001_47500000	CYP39A1,SLC25A27,RP11-446F17.3,PLA2G7,ANKRD66,MEP1A,GPR116,GPR110,TNFRSF21,CD2AP	GPR110
chr7	89500001	91000000	chr7_89500001_91000000	STEAP2-AS1,STEAP1,STEAP2,C7orf63,AC002064.4,AC002064.5,GTPBP10,CLDN12,CTB-13L3.1,CDK14,AC006153.3,AC002456.2,FZD1,RP11-115N4.1	STEAP1,STEAP2,CLDN12,CDK14
chr8	99000001	100500000	chr8_99000001_100500000	MATN2,RPL30,KB-1208A12.3,C8orf47,HRSP12,POP1,NIPAL2,KB-1458E12.1,STK3,OSR2,RP11-410L14.2,VPS13B,CTD-2340D6.2	KCNS2,STK3
chr8	129000001	130000000	chr8_129000001_130000000	PVT1,RP11-89M16.1	PVT1
chr8	141000001	142000000	chr8_141000001_142000000	TRAPPC9,CHRAC1,CASC7,AGO2,PTK2	CASC7,AGO2,CHRAC1
chr11	500001	3000000	chr11_500001_3000000	RNH1,LRRC56,C11orf35,RP11-496I9.1,MIR210HG,PHRF1,IRF7,CDHR5,DEAF1,EPS8L2,TMEM80,AP006621.9,TALDO1,PDDC1,AP006621.5,CEND1,SLC25A22,PIDD,RPLP2,EFCAB4A,AP006621.8,CD151,POLR2L,TSPAN4,RP11-1391J7.1,CHID1,AP2A2,MUC6,RP13-870H17.3,MUC2,MUC5AC,TOLLIP,BRSK2,MOB2,DUSP8,KRTAP5-4,FAM99B,SYT8,TNNT3,MRPL23,MRPL23-AS1,H19,IGF2,INS-IGF2,C11orf21,TSPAN32,CD81-AS1,CD81,TRPM5,AC124057.5,KCNQ1,KCNQ1OT1,KCNQ1-AS1,SL…	MUC2,MUC6,MUC5AC
chr17	64500001	65500000	chr17_64500001_65500000	PRKCA,AC006947.1,CACNG5,CACNG4,HELZ,RP11-401F2.3,PSMD12,PITPNC1	CACNG5,CACNG4,CACNG1
chr18	500001	1500000	chr18_500001_1500000	CLUL1,C18orf56,RP11-806L2.5,TYMS,ENOSF1,YES1,RP11-672L10.3,RP11-672L10.2,RP11-672L10.1,RP11-689C9.1,RP11-78F17.1,LINC00470	YES1
chr18	19000001	22000000	chr18_19000001_22000000	GREB1L,RP11-296E23.1,ESCO1,SNRPD1,ABHD3,RP11-13N13.6,MIB1,MIR1-2,RP11-268I9.3,RNA5SP451,RP11-595B24.1,RP11-595B24.2,GATA6-AS1,GATA6,RP11-627G18.2,RP11-627G18.1,RP11-627G18.4,CTAGE1,RP11-739L10.1,RP11-370A5.1,RBBP8,CABLES1,TMEM241,RP11-17J14.2,RIOK3,C18orf8,NPC1,ANKRD29,LAMA3,RP11-403A21.1,TTC39C,RP11-403A21.2,RP11-403A21.3,RP11-799B12.2,CABYR,RP11-799B12.4,OSBPL1A,RP11-621L6.2	GATA6
chr19	38500001	39500000	chr19_38500001_39500000	SIPA1L3,DPF1,SPINT2,CATSPERG,AC005789.9,GGN,RYR1,MAP4K1,ACTN4,CTB-186G2.4,CAPN12,LGALS4,ECH1,AC104534.3,AC104534.2,RINL,SIRT2,NFKBIB,SARS2,CTC-360G5.8,CTC-360G5.9,FBXO17	KCNK6,YIF1B
chr20	47500001	48500000	chr20_47500001_48500000	ARFGEF2,CSE1L,STAU1,ZNFX1,ZFAS1,KCNB1,PTGIS,B4GALT5,SLC9A8	STAU1,DDX27,KCNB1
