# Supplementary material for: Rearrangement processes and structural variations show evidence of selection in oesophageal adenocarcinomas
Source: Commun Biol. 2022 Apr 8;5:335. doi: 10.1038/s42003-022-03238-7 (PMC8993906; doi:10.1038/s42003-022-03238-7)
Supplement: Supplementary file 15 — Supplementary Data 13 [file 42003_2022_3238_MOESM15_ESM.xlsx]

## Sheet: RUNX1.exon.loss.tumours
Supplementary_Data_13. RUNX1 exons and enhancers deleted in 79 patients
Annotation	Number of deletions	Percent of deletion in 79 patients
enhancer:1	65	0.822785
ENSE00002454902	61	0.772152
ENSE00003519701	61	0.772152
ENSE00001380483	61	0.772152
2Promoter	58	0.734177
ENSE00003708312	54	0.683544
enhancer:7	51	0.64557
ENSE00003512550	51	0.64557
enhancer:3	44	0.556962
ENSE00003528806	38	0.481013
enhancer:4	23	0.291139
1Promoter	22	0.278481
ENSE00001317351	22	0.278481
ENSE00001745508	22	0.278481
ENSE00003704290	22	0.278481
enhancer:2	18	0.227848
ENSE00003559527	12	0.151899
enhancer:5	11	0.139241
enhancer:6	9	0.113924
ENSE00002287560	7	0.0886076
