# Supplementary material for: Rearrangement processes and structural variations show evidence of selection in oesophageal adenocarcinomas
Source: Commun Biol. 2022 Apr 8;5:335. doi: 10.1038/s42003-022-03238-7 (PMC8993906; doi:10.1038/s42003-022-03238-7)
Supplement: Supplementary file 16 — Supplementary Data 14 [file 42003_2022_3238_MOESM16_ESM.xlsx]

## Sheet: RUNX1 SVs
Supplementary_Data_14. PCR validated SVs in RUNX1 in tumours and cell lines
SVs in RUNX1 in first 69 tumours
Tumour Sample	SV calls mapped to hg19															PCR verification	Predicted outcome							Transcripts amplified
	Original SV ID	Manta call ID	Type	Chrom1	Start1	End1	Chrom2	Start2	End2			Read pairs Tumour	Split reads Tumour	Size approximate		PCR and sequence verified?a	Location of Breakpoint 1	Location of Breakpoint 2	Predicted outcome of individual SVb	Internal rearrangments	Encode protein with modified or absent Runt domain	Reading frame preserved	Promoter 1 or promoter 2 (extended exon 4) removed?	Transcript amplified from cDNA where available
LP6007404-DNA_A01_vs_LP6007403-DNA_A01	LP6007404_MSVFS_3R_120	MantaDEL:192201:0:1:0:0:0	DEL	chr21	36205202	36205205	chr21	36277571	36277574	+	-	15	12	72369		No DNA	intron 7	intron 2	del exons3-7	√	√	√	P2
LP6007409-DNA_A01_vs_LP6007408-DNA_A01	LP6007409_MSVFS_3R_286	MantaDEL:234222:0:1:0:1:0	DEL	chr21	36184746	36184748	chr21	36448881	36448883	+	-	12	12	264135		Y	intron 8	upstream intergenic	del exons 1-8				P1+P2
LP6007420-DNA_A01_vs_LP6007419-DNA_A01	LP6007420_MSVFS_3R_249	MantaDEL:233371:0:1:0:0:0	DEL	chr21	36416140	36416144	chr21	36935521	36935525	+	-	6	3	519381		Y	intron 2	upstream in LOC100506403	Fusion with LOC100506403; retains exons 3-10			?	P1	Splice into exon 3 from Noncoding RNA LOC100506403
LP6007436-DNA_A01_vs_LP6007435-DNA_A01	LP6007436_MSVFS_3R_81	MantaDEL:329819:0:1:0:0:0	DEL	chr21	36215481	36215487	chr21	36450882	36450888	+	-	22	9	235401		Y	intron 6	upstream intergenic	del exons 1-6				P1+P2
LP6007440-DNA_A01_vs_LP6007439-DNA_A01	LP6007440_MSVFS_3R_180	MantaDUP:TANDEM:409582:0:1:0:0:0	DUP	chr21	34810043	34810049	chr21	36192507	36192513	-	+	15	6	1382464		Y	downstream	intron 8	dup exons 9,10			√
LP6007529-DNA_A01_vs_LP6007528-DNA_A01	not called	MantaBND:128660:0:1:0:0:0:0_MantaBND:128660:0:1:0:0:0:1	TRA	chr11	10084219	10084224	chr21	36231347	36231352	-	+	19	14	NA		NA	SBF2	intron 6	Fusion with SBF2; (retains exons 7-10)			?	P1+P2
LP6007529-DNA_A01_vs_LP6007528-DNA_A01	not called	MantaDEL:194292:0:1:0:0:0	DEL	chr21	36181310	36181312	chr21	36259366	36259368	+	-	6	4	78056		NA	intron 8	intron 4	(del exons 5-8)	√
LP6007529-DNA_A01_vs_LP6007528-DNA_A01	7529-DNA_A01_3RMSVFS_109	MantaDUP:TANDEM:194346:0:1:0:0:0	DUP	chr21	36219099	36219100	chr21	36243859	36243860	-	+	19	12	24760		No DNA	intron 6	intron 5	(dup exon 6)	√	√	√
LP6007531-DNA_A01_vs_LP6007530-DNA_A01	7531-DNA_A01_3RMSVFS_181	MantaDEL:195474:0:1:0:0:0	DEL	chr21	36202236	36202238	chr21	36214381	36214383	+	-	20	12	12145		Y	intron 7	intron 6	del exon 7 only	√		√		PCR using primers in exons 6 and 9: Direct splice exon 6 to exon 9 as expected, also detected normal transcript splicing exons 6-7-9
LP6007531-DNA_A01_vs_LP6007530-DNA_A01	7531-DNA_A01_3RMSVFS_182	MantaDEL:195454:0:1:0:0:0	DEL	chr21	36236431	36236433	chr21	36260800	36260802	+	-	12	7	24369		Y	intron 5	exon 4ext	del exons 4, 5?	√	√	√		PCR primers in exons 3 and 6 gave two bands:upper band missing exon 4 only, lower band missing exons 4 and 5 as expected.
LP6007538-DNA_A01_vs_LP6007537-DNA_A01	7538-DNA_A01_3RMSVFS_44	MantaDEL:194323:0:1:0:0:0	DEL	chr21	36160731	36160736	chr21	36232696	36232701	+	-	15	12	71965		Y	within exon 10	intron 5	del exons 6- part10	√	√	?
LP6007542-DNA_A01_vs_LP6007541-DNA_A01	7542-DNA_A01_3RMSVFS_117	MantaDEL:201915:0:1:0:0:0	DEL	chr21	36176506	36176507	chr21	36303471	36303472	+	-	22	18	126965		Y	intron 8	intron 2	del exons 8-3	√	√	√	P2	Direct splice exon 2 to exon 9 as expected
LP6007546-DNA_A01_vs_LP6007568-DNA_A01	7546-DNA_A01_3RMSVFS_78	MantaDEL:241563:0:1:0:0:0	DEL	chr21	36172790	36172794	chr21	36271131	36271135	+	-	18	14	98341		Y	intron 8	intron 2	del exons 8-3	√	√	√	P2
LP6007548-DNA_A01_vs_LP6007547-DNA_A01	not called	MantaINV:257292:0:1:0:0:0	INV	chr21	23128307	23128310	chr21	36378122	36378125	-	-	3	5	13249815		NA	AP000475.2	intron 2	exons 1,2 retained				NA
SS6003119_vs_SS6003118	3119_SVFS_BWA_77	MantaDEL:314794:0:1:0:0:0	DEL	chr21	36218028	36218031	chr21	36235780	36235783	+	-	13	14	17752		N (PCR failed)	intron 6	intron 5	del exons 6	√	√	√
SS6003121_vs_SS6003120	3121_SVFS_BWA_145	MantaDEL:336850:0:1:0:0:0	DEL	chr21	36172375	36172377	chr21	36259906	36259908	+	-	17	7	87531		y	intron 8	exon 4ext	del exons 8-4?	√	√	√
SS6003135_vs_SS6003134	3135_SVFS_BWA_78	MantaDEL:244421:1:2:0:0:0	DEL	chr21	36234193	36234198	chr21	36374915	36374920	+	-	34	17	140722		y	intron 5	intron 2	del exons 3-5	√	√	√	P2
SS6003137_vs_SS6003136	3137_SVFS_BWA_6	MantaINV:280214:0:1:0:0:0	INV	chr21	36207828	36207836	chr21	36208630	36208638	-	-	8	3	802		Y	inversion entirely in intron 6, close to exon 7	intron 6	no effect unless disrupts splicing	√		√
SS6003302_vs_SS6003301	3302_SVFS_BWA_36	MantaDUP:TANDEM:789730:0:1:0:2:0	DUP	chr21	36205106	36205110	chr21	36238231	36238235	-	+	22	7	33125		Y	intron 7	intron 5	(dup exons 6,7)	√	√	√
SS6003302_vs_SS6003301	3302_SVFS_BWA_35	MantaDUP:TANDEM:4030:15:35:0:0:0	DUP	chr21	36205601	36205602	chr21	36314078	36314079	-	+	10	4	108477		Y	intron 7	intron 2	(dup exons 3-7)	√	√	√	P2
SS6003302_vs_SS6003301	3302_SVFS_BWA_34	MantaDEL:4030:15:28:0:0:0	DEL	chr21	36205604	36205607	chr21	36287397	36287400	+	-	20	15	81793		Y	intron 7	intron 2	(del exons3-7)	√	√	√	P2
SS6003305_vs_SS6003304	3305_SVFS_BWA_29	MantaINV:332826:0:1:0:0:0	INV	chr21	36212163	36212167	chr21	36233502	36233506	+	+	8	9	21339		Y	intron 6	intron 5	(inv exon 6)	√	√	√
SS6003305_vs_SS6003304	3305_SVFS_BWA_143	MantaINV:332826:0:2:0:0:0	INV	chr21	36212279	36212282	chr21	36379766	36379769	-	-	5	4	167487		Y	intron 6	intron 2	(inv exons 6-3)	√	√	√	P2
SS6003305_vs_SS6003304	3305_SVFS_BWA_144	MantaDEL:332833:0:1:0:0:0	DEL	chr21	36224132	36224134	chr21	36241997	36241999	+	-	12	6	17865		Y	intron 6	intron 5	(del exon 6)	√	√	√
SS6003314_vs_SS6003313	3314_SVFS_BWA_285	MantaDEL:256116:0:1:0:0:0	DEL	chr21	36240265	36240267	chr21	36268455	36268457	+	-	41	30	28190		Y	intron 5	intron 2	del exons 3-5	√	√	√	P2
SS6003317_vs_SS6003316	3317_SVFS_BWA_148	MantaDEL:224033:0:1:0:0:0	DEL	chr21	36254190	36254193	chr21	36261969	36261972	+	-	12	11	7779		N (PCR amplified unrelated sequence)	intron 4	intron 3	del exon 4	√			P2
SS6003323_vs_SS6003322	3323_SVFS_BWA_164	MantaDUP:TANDEM:223155:0:1:0:0:0	DUP	chr21	36217700	36217705	chr21	36232171	36232176	-	+	21	12	14471		Y	intron 6	intron 5	dup exon 6	√	√	√
															deletion junction determined by PCR & sequencing	Totald: of 20/22 SV calls tested from 17 tumours with DNA available were successfullly verified
Cell line SVs, original calls					Location of discordant reads defining the junction
(Cell line SVs not called with Manta)	FLO_SV_983	NA	DEL	chr21	36187025	36187440	chr21	36380325	36380715	+	-	63		192885	Chr21:36,187,499-36,380,335	Y	intron 8	intron 2	del exons 8-3	√	√	√	P2	primers in exons 2 and 7 produced two bands: direct splice from exon 2 to exon 9 as expected and also direct splice from exon 3 to exon 9
	OE33_SV_613c	NA	DEL	chr21	36234323	36234671	chr21	36294282	36294616	+	-	21		59611	Chr21:36,234,712-36,294,285	Y	intron 5	intron 2	del exons 5-3	√	√	√	P2	cDNA sequence shows direct splicing from exons 1,2 to exon 6 as expected
	OE33_SV_1041	NA	DEL	chr21	36234907	36235278	chr21	36638459	36638857	+	-	15		403181	Chr21:36,235,271-36,638,451	Y	intron 5	upstream intergenic	del exons 1-5				P1+P2	(no expression expected)
																Totald: 3/3 cell-line SVs verified in 2 cell-lines
Calls breaking outside RUNX1 as currently annotated
LP6007548-DNA_A01_vs_LP6007547-DNA_A01	7548-DNA_A01_3RMSVFS_76	Not called	DEL	chr21	35665956	35666199	chr21	36787874	36788097	+	-	3	ND	1121675	Chr21:35,666,206-36,787,866	Y	outside RUNX1	outside RUNX1	deletion of entire locus				P1+P2
Notes
Coordinates are GRCh37/hg19. Exon coordinates are listed on the second sheet.
These first 69 tumours sequenced included a batch, names beginning SS6003, that were excluded from the final cohort as an earlier library protocol had been used
List shows all SV calls, in the 69 tumours, that have breakpoints within the GENCODE v32 annotation of RUNX1
Verification of SVs was carried out on an earlier 'original' SV call set. This SV calling used only discordant reads. These calls and their filtering were as described in Paterson et al BMC Genomics 2015;16, 473
Calls are listed by the subsequent Manta call, where available (Manta was not run on the cell line sequences), together with other Manta calls not present in the original discordant-read calls and thus not available at the time of verification.
Manta uses split reads and gives a precise breakpoint location, while the discordant read caller only reports the location of discordant reads that define the SV, and gives, as start and end locations, the location of the discordant reads that defined the call, ignoring any softclipping.
a PCR and sequence verified?: N, not verified; Y, verified; NA, not in 'original' call set called by discordant reads, so not attempted; No DNA, no DNA available to test. PCR used primers flanking the junctions. All products were Sanger sequenced
b Predicted outcome of SV: these predictions are for individual isolated SVs. Where additional SVs are called in the same tumour the prediciton is in parentheses as it may be unreliable. Exons numbers and positions are listed on separate sheet
c For OE33, the two DELs are on separate copies and result in a homozygous deletion previously detected (by copy number) and reported by Boonstra JJ et al. Genes Chromosomes Cancer 2012;51, 272.
dTotals: of 24 SVs called originally in 19 of these tumours by discordant reads, DNA was not available for two, leaving 22 available to test. Of these, 20 were successfully amplified by PCR and gave correct sequence. A further 3 SV calls in cell lines were all verified. A further deletion encompassing RUNX1, listed below, was verified. Manta subsequently called 3 additional SVs in the 69 tumours …

## Sheet: RUNX1 exons hg19 and hg38
RUNX1 exons from Refseq and Gencode 32
hg19											hg38
								Transcript exon usage
	start	end	size	genomic exon number used in this work	comment	RUNT domain	Ensembl exon identifier	ENST00000344691.4	ENST00000437180.1	ENST00000300305.3		start	end
chr21	36160097	36164907	4810	10			ENSE00002287560	6	9	8	chr21	34787800	34792610
chr21	36171597	36171759	162	9			ENSE00003559527	5	8	7	chr21	34799300	34799462
chr21	36193573	36193993	420	8	only present, as terminal exon, in one isoform						chr21	34821276	34821696
chr21	36206706	36206898	192	7			ENSE00003528806	4	7	6	chr21	34834409	34834601
chr21	36231770	36231875	105	6		whole exon	ENSE00003512550	3	6	5	chr21	34859473	34859578
chr21	36252853	36253010	157	5		whole exon	ENSE00003519701	2	5	4	chr21	34880556	34880713
chr21	36259139	36259393	254	4		3' half of exon	ENSE00002454902		4	3	chr21	34886842	34887096
chr21	36259139	36260987	1848	4ext	alternate transcription start which extends exon 4 upstream		ENSE00001380483	1			chr21	34886842	34888690
chr21	36265221	36265260	39	3			ENSE00003708312		3	2	chr21	34892924	34892963
chr21	36421138	36421255	117	2	exons 1 and 2 are sometimes spliced together		ENSE00003704290		2		chr21	35048841	35048958
chr21	36421138	36421641	503	1+2 combined	exons 1 and 2 joined together as one combined exon unspliced		ENSE00001317351			1	chr21	35048841	35049344
chr21	36421464	36421595	131	1	exons 1 and 2 are sometimes spliced together		ENSE00001745508		1		chr21	35049167	35049298
Exons 3, 6 and 7 can be deleted or duplicated without frameshift. Deleting or duplicating Exons 4 or 5 would cause frameshift but together they do not. Exon 8 is not included in most transcripts.
The Runt domain corresponds to the second half of exon 4 plus exons 5 and 6
