# Supplementary material for: Rearrangement processes and structural variations show evidence of selection in oesophageal adenocarcinomas
Source: Commun Biol. 2022 Apr 8;5:335. doi: 10.1038/s42003-022-03238-7 (PMC8993906; doi:10.1038/s42003-022-03238-7)
Supplement: Supplementary file 18 — Supplementary Data 16 [file 42003_2022_3238_MOESM18_ESM.xlsx]

## Sheet: RS1
Supplementary_Data_16. RS Regression covariates with hold out
RS1	Proportion significant in 10 replicates
Variable	Full cohort	80-20	60-40	40-60
Chromothripsis	1	0.8	0.6	0.1
ec_CCNE1	1	0.9	0.6	0.1
ec_CDK6	1	1	0.5	0.4
ME.events	1	0.8	0.5	0.2
Complex.clusters		0.3	0.6	0.4
ec_CCND1		0.1	0.1
SBS1		0.1		0.1
SNV.subtypesDDR		0.2	0.2	0.4
ec_EGFR			0.1
ec_GATA4			0.1

## Sheet: RS2
Supplementary_Data_16. RS Regression covariates with hold out
RS2	Proportion significant in 10 replicates
Variable	Full cohort	80-20	60-40	40-60
ec_ERBB2	1	0.2	0.2
Chromothripsis		0.1	0.1
Extra.chrom.events		0.2		0.1
SBS1		0.1	0.1	0.2
SBS40		0.1
SNV.subtypesDDR		0.1	0.1
ec_CCNE1			0.1

## Sheet: RS4
Supplementary_Data_16. RS Regression covariates with hold out
RS4	Proportion significant in 10 replicates
Variable	Full cohort	80-20	60-40	40-60
Extra.chrom.events	1	1	0.6	0.2
ME.events	1	1	1	1
bfb		0.1	0.1
Chromothripsis		0.3	0.1	0.2
SBS1		0.4	0.1
Complex.clusters			0.1
SBS18				0.1
SBS41				0.1

## Sheet: RS7
Supplementary_Data_16. RS Regression covariates with hold out
RS7	Proportion significant in 10 replicates
Variable	Full cohort	80-20	60-40	40-60
ME.events	1	1	1	1
SBS1	1	0.7	0.8	0.2
SBS17a	1	0.8	0.7	0.4
SBS17b		0.2		0.3
ec_CCND1				0.1

## Sheet: RS9
Supplementary_Data_16. RS Regression covariates with hold out
RS9	Proportion significant in 10 replicates
Variable	Full cohort	80-20	60-40	40-60
bfb	1	0.7	0.3	0.3
ec_CCNE1	1	0.3	0.3	0.1
Extra.chrom.events	1	0.5	0.2	0.2
SBS1	1	0.3	0.4	0.3
SBS17b	1	0.4	0.4	0.1
SNV.subtypesDDR	1	0.6	0.5	0.4
ec_GATA6		0.1	0.4	0.1
ec_MYC		0.1
SNV.subtypesMutagenic		0.1	0.1	0.1
Chromothripsis			0.1
SBS41				0.1
SBS5				0.1

## Sheet: RS6+12
Supplementary_Data_16. RS Regression covariates with hold out
RS6+12	Proportion significant in 10 replicates
Variable	Full cohort	80-20	60-40	40-60
bfb	1	1	1	0.9
Chromothripsis	1	0.7	0.9	0.2
Extra.chrom.events	1	1	0.7	0.6
SNV.subtypesDDR		0.1	0.1	0.1
ec_GATA4			0.1
SBS1				0.1
SBS18				0.1
